# Supplementary material for: Y-box binding protein YBX1 and its correlated genes as biomarkers for poor outcomes in patients with breast cancer
Source: Oncotarget. 2018 Dec 14;9(98):37216–28. doi: 10.18632/oncotarget.26469 (PMC6324687; doi:10.18632/oncotarget.26469)
Supplement: Supplementary file 2 [file oncotarget-09-37216-s002.xlsx]

## Sheet: YB-1(+)ER(+)overlap
	Supplementary Table 1: Association of YBX1 positively correlated genes and ESR1 positively correlated genes
	Red character showing overlapped genes
	YBX1 positively correlated genes					ESR1 positively correlated genes
	Gene Symbol	Cytoband	Pearson Score	Spearman Score		Gene Symbol	Cytoband	Pearson Score	Spearman Score
	UQCRH	1p34.1	0.67	0.64		CCDC170	6q25.1	0.86	0.78
	CCDC82	11q21	0.61	0.64		ARMT1	6q25.1	0.75	0.77
	MSL3	Xp22.3	0.62	0.64		THSD4	15q23	0.83	0.77
	CTPS1	1p34.1	0.65	0.63		FOXA1	14q21.1	0.76	0.74
	UTP11L	1p34.3	0.66	0.63		TBC1D9	4q31.21	0.82	0.74
	FMNL2	2q23.3	0.63	0.63		SLC39A6	18q12.2	0.7	0.72
	CDC20	1p34.1	0.65	0.62		GATA3	10p15	0.83	0.7
	CDCA7	2q31	0.65	0.62		XBP1	22q12.1|22q12	0.79	0.7
	B3GNT5	3q28	0.69	0.62		RERG	12p12.3	0.73	0.7
	MTHFD1L	6q25.1	0.63	0.62		PCP2	19p13.2	0.73	0.7
	PRKY	Yp11.2	0.63	0.61		IL6ST	5q11.2	0.73	0.69
	UQCRHL	1p36.21	0.65	0.61		NR2E3	15q23	0.68	0.69
	PSAT1	9q21.2	0.65	0.61		PARD6B	20q13.13	0.67	0.69
	LRP8	1p34	0.61	0.6		AGR3	7p21.1	0.85	0.69
	FAM49A	2p24.2	0.58	0.6		CA12	15q22	0.79	0.68
	MID1	Xp22	0.58	0.59		MYB	6q22-q23	0.71	0.68
	ORC1	1p32	0.62	0.59		EVL	14q32.2	0.73	0.68
	CDCA8	1p34.3	0.61	0.59		ARSG	17q24.2	0.72	0.68
	FAM171A1	10p13	0.65	0.59		RUNDC1	17q21.31	0.67	0.67
	CLCN4	Xp22.3	0.58	0.58		ANKRA2	5q12-q13	0.72	0.67
	EGFR	7p12	0.56	0.58		MLPH	2q37.3	0.79	0.66
	FABP5	8q21.13	0.58	0.58		FAM134B	5p15.1	0.65	0.66
	IL12RB2	1p31.3-p31.2	0.59	0.58		P4HTM	3p21.31|3p21.3	0.72	0.66
	LDHB	12p12.2-p12.1	0.6	0.58		KDM4B	19p13.3	0.71	0.66
	RARRES1	3q25.32	0.56	0.58		SCUBE2	11p15.3	0.75	0.66
	TTYH3	7p22	0.56	0.58		SYTL4	Xq21.33	0.7	0.66
	MPP6	7p15	0.6	0.58		BTF3	5q13.2	0.67	0.65
	SMCO4	11q21	0.56	0.58		AFF3	2q11.2-q12	0.68	0.65
	YEATS2	3q27.1	0.65	0.58		WWP1	8q21	0.68	0.65
	SLC43A3	11q11	0.58	0.58		ACADSB	10q26.13	0.71	0.64
	NASP	1p34.1	0.62	0.57		KCTD6	3p14.3	0.65	0.64
	PRKX	Xp22.3	0.59	0.57		TCEAL1	Xq22.1	0.64	0.64
	PSMB2	1p34.2	0.58	0.57		FAM234B	12p13.1	0.66	0.64
	RSU1	10p13	0.58	0.57		GFRA1	10q26.11	0.69	0.63
	HAPLN3	15q26.1	0.57	0.57		ANXA9	1q21	0.78	0.63
	PABPC4	1p34.2	0.56	0.57		RABEP1	17p13.2	0.64	0.63
	UBE2E3	2q32.1	0.56	0.57		NPRL2	3p21.3	0.63	0.63
	ADGRG6	6q24.1	0.53	0.57		MAGED2	Xp11.2	0.67	0.63
	DEPDC1	1p31.2	0.58	0.57		ZNF552	19q13.43	0.7	0.63
	CORO1C	12q24.1	0.56	0.57		DNAJC12	10q22.1	0.67	0.63
	MRAS	3q22.3	0.58	0.57		NAT1	8p22	0.73	0.62
	TUBB6	18p11.21	0.56	0.57		DACH1	13q22	0.7	0.62
	PRPF38A	1p32.3	0.63	0.57		FBP1	9q22.3	0.74	0.62
	MAML2	11q21	0.56	0.57		TMC4	19q13.42	0.62	0.62
	PLEKHG1	6q25.1	0.59	0.57		NUDT12	5q21.2	0.65	0.62
	CCNE1	19q12	0.62	0.56		DCTN4	5q33.1	0.62	0.62
	TMCC2	1q32.1	0.57	0.56		CYB5D2	17p13.2	0.63	0.62
	ACTR3	2q14.1	0.54	0.56		CLSTN2	3q23	0.73	0.62
	KIF2C	1p34.1	0.56	0.56		TMPRSS6	22q12.3	0.59	0.61
	TTC7A	2p21	0.55	0.56		BTRC	10q24.32	0.55	0.61
	PDSS1	10p12.1	0.6	0.56		CACNA2D2	3p21.3	0.62	0.61
	GNL2	1p34.3	0.57	0.56		SLC19A2	1q23.3	0.59	0.61
	RNF145	5q33.3	0.54	0.56		KIF12	9q32	0.62	0.61
	DSC2	18q12.1	0.6	0.55		TCEAL3	Xq22.2	0.63	0.61
	IFRD1	7q31.1	0.61	0.55		MKL2	16p13.12	0.62	0.61
	MSN	Xq11.1	0.55	0.55		TCEAL6	Xq22.1	0.62	0.61
	RPS6KA3	Xp22.2-p22.1	0.49	0.55		GAMT	19p13.3	0.68	0.6
	SRD5A1	5p15	0.54	0.55		MAPT	17q21.1	0.67	0.6
	TTK	6q14.1	0.57	0.55		PIGH	14q24.1	0.57	0.6
	BTG3	21q21.1	0.55	0.55		TLE3	15q22	0.64	0.6
	NCOA7	6q22.32	0.56	0.55		SLC16A6	17q24.2	0.63	0.6
	CENPW	6q22.32	0.59	0.55		RTN4RL1	17p13.3	0.62	0.6
	ACOT9	Xp22.11	0.51	0.55		FAM174A	5q21.1	0.64	0.6
	PAK1IP1	6p24.2	0.58	0.55		ZMYND10	3p21.3	0.71	0.6
	NT5DC2	3p21.1	0.54	0.55		PLCD4	2q35	0.63	0.6
	RRAGC	1p34	0.53	0.55		TMEM161B	5q14.3	0.58	0.6
	PLIN2	9p22.1	0.51	0.54		CERS6	2q24.3	0.64	0.6
	AMD1	6q21	0.52	0.54		WDR19	4p14	0.62	0.6
	CDK6	7q21-q22	0.56	0.54		CNTD1	17q21.31	0.62	0.6
	CENPA	2p23.3	0.55	0.54		BCL2	18q21.3	0.63	0.59
	DAPK1	9q21.33	0.55	0.54		LRBA	4q31.3	0.6	0.59
	ACSL4	Xq22.3-q23	0.52	0.54		TAPT1	4p15.32	0.58	0.59
	PIM1	6p21.2	0.54	0.54		SLC22A5	5q23.3	0.67	0.59
	TLE4	9q21.31	0.52	0.54		UGCG	9q31	0.66	0.59
	CDK2AP1	12q24.31	0.59	0.54		STC2	5q35.1	0.59	0.59
	RAD54L	1p32	0.58	0.54		TCTN1	12q24.11	0.6	0.59
	YBX3	12p13.1	0.54	0.54		HDAC11	3p25.1	0.62	0.59
	TMEFF1	9q31	0.57	0.54		TCEAL4	Xq22.2	0.56	0.59
	SUV39H2	10p13	0.57	0.54		ZNF205-AS1	16p13.3	0.63	0.59
	MAP4K4	2q11.2-q12	0.56	0.54		STH	17q21.1	0.6	0.59
	MAPRE2	18q12.1	0.52	0.54		DYNLRB2	16q23.3	0.68	0.59
	SRSF12	6q15	0.63	0.54		C3ORF18	3p21.3	0.61	0.59
	UBE2J1	6q15	0.52	0.54		SYBU	8q23.2	0.68	0.59
	LYAR	4p16.3	0.58	0.54		FAM214A	15q21.2-q21.3	0.69	0.59
	C1ORF106	1q32.1	0.53	0.54		KLHDC1	14q21.3	0.62	0.59
	BCL11A	2p16.1	0.59	0.54		SERPINA11	14q32.13	0.61	0.59
	NCS1	9q34	0.58	0.54		FAM120AOS	9q22.31	0.61	0.59
	MSANTD3	9q31.1	0.56	0.54		IQCH	15q23	0.61	0.59
	ART3	4q21.1|4p15.1-p14	0.6	0.53		APBB2	4p13	0.63	0.58
	DPH2	1p34	0.58	0.53		ERBB4	2q33.3-q34	0.7	0.58
	IFNAR2	21q22.11	0.53	0.53		IGF1R	15q26.3	0.57	0.58
	PLD1	3q26	0.51	0.53		RAD17	5q13	0.58	0.58
	RANBP1	22q11.21	0.57	0.53		SIAH2	3q25	0.56	0.58
	FSCN1	7p22	0.56	0.53		DCDC5	11p14.1	0.57	0.58
	TAF4B	18q11.2	0.59	0.53		DNALI1	1p35.1	0.73	0.58
	ADAT2	6q24.2	0.56	0.53		REPS2	Xp22.2	0.57	0.58
	DDX26B	Xq26.3	0.53	0.53		TCEAL5	Xq22.1	0.59	0.58
	PPP1R14C	6q24.3-q25.3	0.63	0.53		C1ORF64	1p36.13	0.72	0.58
	SLC36A4	11q21	0.52	0.53		RMND1	6q25.1	0.54	0.58
	RGMA	15q26.1	0.57	0.53		ELP2	18q12.2	0.5	0.58
	MCM10	10p13	0.53	0.53		FAM63A	1q21.3	0.55	0.58
	RBM38	20q13.31	0.54	0.53		ZNF396	18q12	0.58	0.58
	CCDC88A	2p16.1	0.53	0.53		PREX1	20q13.13	0.66	0.58
	FAM126A	7p15.3	0.54	0.53		C5ORF30	5q21.1	0.66	0.58
	COTL1	16q24.1	0.54	0.53		LRIG1	3p14	0.61	0.58
	EML4	2p21	0.53	0.53		RGS22	8q22.2	0.59	0.58
	GLIPR2	9p13.3	0.54	0.53		TSPAN13	7p21.1	0.62	0.58
	ZFP69B	1p34.2	0.56	0.53		PEX11G	19p13.2	0.59	0.58
	NABP1	2q32.3	0.5	0.53		KLHDC9	1q23.3	0.6	0.58
	RNASEH1	2p25	0.56	0.53		CST9L	20p11.21	0.52	0.58
	ADCY7	16q12.1	0.51	0.52		CST9	20p11.21	0.55	0.58
	BUB1	2q14	0.52	0.52		FSIP1	15q14	0.72	0.58
	CDC25A	3p21	0.55	0.52		ABAT	16p13.2	0.65	0.57
	DKC1	Xq28	0.56	0.52		BBS1	11q13	0.63	0.57
	MYO1E	15q22.2	0.49	0.52		BBS4	15q22.3-q23	0.61	0.57
	C3ORF58	3q24	0.53	0.52		LONRF2	2q11.2	0.6	0.57
	RAP2A	13q34	0.52	0.52		PHOSPHO2	2q31.1	0.55	0.57
	SKP2	5p13	0.55	0.52		PPM1J	1p13.2	0.56	0.57
	STIL	1p32	0.54	0.52		SKP1	5q31	0.59	0.57
	STAC	3p22.3	0.6	0.52		SUSD3	9q22.31	0.68	0.57
	MTMR2	11q22	0.54	0.52		AGR2	7p21.3	0.74	0.57
	COLGALT1	19p13.11	0.51	0.52		CERS4	19p13.2	0.56	0.57
	CHST11	12q	0.47	0.52		FAM161B	14q24.3	0.56	0.57
	CPNE2	16q13	0.48	0.52		TIGD6	5q32	0.6	0.57
	CENPN	16q23.2	0.53	0.52		CXXC5	5q31.2	0.71	0.57
	SLC16A10	6q21-q22	0.53	0.52		TMBIM4	12q14.3	0.62	0.57
	DOCK7	1p31.3	0.55	0.52		CYB5R1	1q32.1	0.61	0.57
	HPDL	1p34.1	0.57	0.52		BORCS7	10q24.32	0.64	0.57
	ACE2	Xp22	0.51	0.52		TMEM144	4q32.1	0.61	0.57
	TNFRSF21	6p21.1	0.54	0.52		TPRG1	3q28	0.61	0.57
	BCL2A1	15q24.3	0.5	0.51		UBXN10	1p36.12	0.63	0.57
	CHODL	21q11.2	0.58	0.51		RAB17	2q37.3	0.66	0.57
	CHI3L1	1q32.1	0.47	0.51		ARL3	10q23.3	0.56	0.56
	CTSC	11q14.2	0.48	0.51		FAAH	1p35-p34	0.6	0.56
	CSRP2	12q21.1	0.53	0.51		FMO5	1q21.1	0.56	0.56
	E2F3	6p22	0.57	0.51		ITPR1	3p26.1	0.59	0.56
	ETS1	11q23.3	0.51	0.51		KCNJ11	11p15.1	0.59	0.56
	LBR	1q42.1	0.52	0.51		ABCC8	11p15.1	0.69	0.56
	STMN1	1p36.11	0.55	0.51		TPBG	6q14-q15	0.62	0.56
	ODC1	2p25	0.55	0.51		RPH3AL	17p13.3	0.62	0.56
	NFIL3	9q22	0.5	0.51		DAZAP2	12q12	0.62	0.56
	PLXNA1	3q21.3	0.54	0.51		KIAA0141	5q31.3	0.61	0.56
	PLCG2	16q24.1	0.51	0.51		BCDIN3D	12q13.12	0.55	0.56
	ST8SIA1	12p12.1-p11.2	0.55	0.51		LRRC56	11p15.5	0.63	0.56
	RPS7	2p25	0.55	0.51		NOSTRIN	2q31.1	0.62	0.56
	FZD9	7q11.23	0.58	0.51		FAM198B	4q32.1	0.63	0.56
	KLF11	2p25	0.56	0.51		ATRIP	3p21.31	0.53	0.56
	JRKL	11q21	0.53	0.51		CSAD	12q13.11-q14.3	0.58	0.56
	NIP7	16q22.1	0.54	0.51		TMEM25	11q23.3	0.62	0.56
	ARHGEF4	2q22	0.54	0.51		LZTFL1	3p21.3	0.55	0.56
	PELI1	2p13.3	0.55	0.51		RALGPS2	1q25.2	0.64	0.56
	HRASLS	3q29	0.49	0.51		MYO5C	15q21	0.61	0.56
	NHSL1	6q23.3	0.52	0.51		EPB41L5	2q14.2	0.56	0.56
	ANLN	7p15-p14	0.53	0.51		CCDC74B	2q21.1	0.6	0.56
	PRKD3	2p21	0.51	0.51		FBXL5	4p15.32	0.62	0.56
	MLXIP	12q24.31	0.53	0.51		HEXIM2	17q21.31	0.59	0.56
	SEPHS1	10p14	0.55	0.51		INPP5J	22q12.2	0.63	0.56
	NT5C2	10q24.32	0.51	0.51		HPN	19q13.12	0.55	0.55
	RELT	11q13.4	0.49	0.51		IGFALS	16p13.3	0.62	0.55
	C21ORF91	21q21.1	0.53	0.51		NOVA1	14q	0.52	0.55
	TMEM123	11q22.1	0.53	0.51		PGR	11q22-q23	0.61	0.55
	LPIN1	2p25.1	0.56	0.51		XPA	9q22.3	0.58	0.55
	ATP11B	3q27	0.46	0.51		RNF103	2p11.2	0.61	0.55
	PHF19	9q33.2	0.51	0.51		BHLHE40	3p26	0.63	0.55
	AGO1	1p34.3	0.57	0.51		INPP4B	4q31.21	0.71	0.55
	BEND3	6q21	0.54	0.51		CYB561D2	3p21.3	0.6	0.55
	SIRPA	20p13	0.46	0.5		PLIN5	19p13.3	0.58	0.55
	CHEK1	11q24.2	0.52	0.5		EXOC6	10q23.33	0.6	0.55
	ENO1	1p36.2	0.5	0.5		ABLIM3	5q32	0.61	0.55
	EPHB6	7q33-q35	0.48	0.5		DBNDD2	20q13.12	0.54	0.55
	FUT4	11q21	0.49	0.5		JADE2	5q31.1	0.6	0.55
	LANCL3	Xp21.1	0.52	0.5		KLHDC2	14q21.3	0.54	0.55
	NFIB	9p24.1	0.52	0.5		RAB30	11q14.1	0.55	0.55
	PKP1	1q32	0.53	0.5		SPCS1	3p21.1	0.55	0.55
	PLAGL1	6q24-q25	0.5	0.5		NECAB3	20q11.22	0.52	0.55
	PIWIL4	11q21	0.49	0.5		ATP5G2	12q13.13	0.63	0.54
	RBMS1	2q24.2	0.48	0.5		FLNB	3p14.3	0.52	0.54
	PLA2G7	6p21.2-p12	0.46	0.5		KCNJ3	2q24.1	0.53	0.54
	CDC123	10p13	0.5	0.5		PKIB	6q22.31	0.55	0.54
	KALRN	3q21.2	0.55	0.5		TMBIM6	12q13.12	0.59	0.54
	DLGAP5	14q22.3	0.5	0.5		TRH	3q13.3-q21	0.45	0.54
	AUNIP	1p36.11	0.52	0.5		REEP5	5q22.2	0.62	0.54
	NMT2	10p13	0.5	0.5		CELSR1	22q13.3	0.59	0.54
	CHST2	3q24	0.52	0.5		MTL5	11q13.2-q13.3	0.56	0.54
	TTLL4	2p24.3-p24.1	0.58	0.5		ZFYVE16	5q14	0.61	0.54
	PADI2	1p36.13	0.52	0.5		HEXIM1	17q21.31	0.61	0.54
	NDC80	18p11.32	0.52	0.5		SYT9	11p15.4	0.57	0.54
	ORC6	16q12	0.5	0.5		OCEL1	19p13.11	0.6	0.54
	GTPBP4	10p15-p14	0.54	0.5		EFCC1	3q21.3	0.64	0.54
	NUS1	6q22.1	0.51	0.5		PTGR2	14q24.3	0.5	0.54
	LMNB2	19p13.3	0.56	0.5		BBOF1	14q24.3	0.6	0.54
	ZCCHC11	1p32.3	0.51	0.5		DRC3	17p11.2	0.59	0.54
	RIPK4	21q22.3	0.47	0.5		SCCPDH	1q44	0.59	0.54
	ATP11A	13q34	0.53	0.5		CCDC24	1p34.1	0.59	0.54
	ABTB2	11p13	0.52	0.5		HEMK1	3p21.3	0.55	0.54
	CCNY	10p11.21	0.5	0.5		C9ORF64	9q21.32	0.59	0.54
	AGO2	8q24	0.51	0.5		SUGT1P3	13q14.11	0.5	0.54
	FAM135A	6q13	0.49	0.5		BCAS4	20q13.13	0.6	0.54
	LAMP3	3q26.3-q27	0.5	0.5		TTC39A	1p32.3	0.64	0.54
	GPSM2	1p13.3	0.54	0.5		TMEM26	10q21.2	0.56	0.54
	RASGEF1B	4q21.21	0.49	0.5		EAPP	14q13.1	0.59	0.54
	TICRR	15q26.1	0.5	0.5		MED13L	12q24.21	0.53	0.54
	ARSB	5q14.1	0.46	0.49		DNAH7	2q32.3	0.59	0.54
	CBFB	16q22.1	0.49	0.49		RALGAPA1	14q13.2	0.56	0.54
	CCT6A	7p11.2	0.44	0.49		ACOT4	14q24.3	0.62	0.54
	CEBPB	20q13.1	0.5	0.49		LRRC46	17q21.32	0.62	0.54
	CEBPE	14q11.2	0.49	0.49		COG7	16p12.2	0.55	0.54
	EN1	2q14.2	0.57	0.49		CCND1	11q13	0.56	0.53
	FOXC1	6p25	0.58	0.49		CCNH	5q13.3-q14	0.59	0.53
	CXCL1	4q21	0.53	0.49		CIRBP	19p13.3	0.62	0.53
	IL2RA	10p15-p14	0.48	0.49		CST5	20p11.21	0.48	0.53
	NOTCH1	9q34.3	0.51	0.49		POC5	5q13.3	0.56	0.53
	SH2D2A	1q21	0.49	0.49		NPAS1	19q13.2-q13.3	0.53	0.53
	MARCO	2q14.2	0.48	0.49		SAG	2q37.1	0.53	0.53
	HENMT1	1p13.3	0.46	0.49		PNPLA4	Xp22.3	0.58	0.53
	MELK	9p13.2	0.5	0.49		PJA2	5q21.3	0.56	0.53
	DSCC1	8q24.12	0.5	0.49		BRD8	5q31	0.55	0.53
	USB1	16q21	0.5	0.49		SLC27A2	15q21.2	0.54	0.53
	CHST3	10q22.1	0.5	0.49		MAST4	5q12.3	0.61	0.53
	LIMD2	17q23.3	0.44	0.49		HEBP1	12p13.1	0.48	0.53
	ANKS6	9q22.33	0.52	0.49		HDHD2	18q21.1	0.52	0.53
	STK38	6p21	0.49	0.49		CHCHD5	2q13	0.58	0.53
	ANP32E	1q21.2	0.53	0.49		CIB3	19p13.12	0.55	0.53
	ITM2C	2q37	0.47	0.49		SYTL2	11q14	0.57	0.53
	RHCG	15q25	0.53	0.49		CASC1	12p12.1	0.6	0.53
	AADAT	4q33	0.54	0.49		PRRT3	3p25.3	0.57	0.53
	GAL	11q13.3	0.55	0.49		SIRT3	11p15.5	0.55	0.53
	RIOK1	6p24.3	0.55	0.49		SLC7A8	14q11.2	0.68	0.53
	ARNTL2	12p12.2-p11.2	0.55	0.49		LMNTD2	11p15.5	0.54	0.53
	CTTNBP2NL	1p13.2	0.49	0.49		GLS2	12q13.3	0.53	0.53
	TRIT1	1p34.2	0.53	0.49		KCNK15	20q13.12	0.6	0.53
	AKR1B15	7q33	0.44	0.49		TRMT10A	4q23	0.54	0.53
	KIF1B	1p36.2	0.5	0.49		COA3	17q21	0.49	0.53
	PHGDH	1p12	0.53	0.49		RBKS	2p23.3	0.58	0.53
	RRAGD	6q15	0.48	0.49		RMND5B	5q35.3	0.63	0.53
	MICAL3	22q11.21	0.49	0.49		CST3	20p11.21	0.57	0.52
	DONSON	21q22.1	0.5	0.49		C4ORF32	4q25	0.59	0.52
	LRP12	8q22.2	0.5	0.49		SPATA4	4q34.2	0.53	0.52
	BLM	15q26.1	0.48	0.48		CPEB2	4p15.33	0.56	0.52
	E2F2	1p36	0.49	0.48		ERBB3	12q13	0.56	0.52
	FANCB	Xp22.2	0.52	0.48		HAGH	16p13.3	0.51	0.52
	GBP1	1p22.2	0.47	0.48		IVD	15q14-q15	0.55	0.52
	MYBL2	20q13.1	0.48	0.48		PVRL2	19q13.2	0.6	0.52
	MFGE8	15q25	0.46	0.48		RNASE4	14q11	0.58	0.52
	MYO10	5p15.1	0.51	0.48		SALL2	14q11.1-q12	0.52	0.52
	NCK1	3q21	0.51	0.48		C9ORF116	9q34.3	0.66	0.52
	PDHA1	Xp22.1	0.51	0.48		TSG101	11p15	0.51	0.52
	PTX3	3q25	0.51	0.48		NME5	5q31	0.54	0.52
	TIA1	2p13	0.49	0.48		BECN1	17q21	0.52	0.52
	ADAM17	2p25	0.52	0.48		KRT37	17q21.2	0.57	0.52
	UGT8	4q26	0.62	0.48		SLC24A1	15q22	0.54	0.52
	MALL	2q13	0.48	0.48		CTR9	11p15.3	0.52	0.52
	MATN4	20q13.12	0.52	0.48		NDFIP1	5q31.3	0.54	0.52
	NCK2	2q12	0.49	0.48		PIGT	20q13.12	0.51	0.52
	ARL9	4q12	0.54	0.48		CIPC	14q24.3	0.53	0.52
	PSMG1	21q22.3	0.49	0.48		STK36	2q35	0.57	0.52
	PDIA6	2p25.1	0.5	0.48		HCAR1	12q24.31	0.61	0.52
	SMC6	2p24.2	0.51	0.48		SPINK4	9p13.3	0.5	0.52
	TRIP13	5p15.33	0.51	0.48		FAAH2	Xp11.21	0.61	0.52
	LIPG	18q21.1	0.48	0.48		WNK4	17q21.2	0.55	0.52
	NUP93	16q13	0.49	0.48		TRIM23	5q12.3	0.56	0.51
	SLC9A6	Xq26.3	0.48	0.48		BCAT2	19q13	0.48	0.51
	SLCO5A1	8q13.3	0.53	0.48		COX6C	8q22.2	0.5	0.51
	TUBB	6p21.33	0.48	0.48		DMXL1	5q22	0.53	0.51
	MRPL37	1p32.1	0.52	0.48		GOLGB1	3q13	0.49	0.51
	VGLL1	Xq26.3	0.58	0.48		GP2	16p12	0.61	0.51
	LOC641367	19p12	0.48	0.48		HNRNPH2	Xq22	0.51	0.51
	STOX2	4q35.1	0.53	0.48		PDZK1	1q21	0.53	0.51
	TXNL4B	16q22.2	0.48	0.48		CMYA5	5q14.1	0.6	0.51
	ZNF532	18q21.32	0.5	0.48		SUOX	12q13.2	0.58	0.51
	UBASH3B	11q24.1	0.52	0.48		WFS1	4p16.1	0.65	0.51
	SLC26A9	1q32.1	0.51	0.48		KIAA0232	4p16.1	0.61	0.51
	UPF2	10p14-p13	0.51	0.48		LCMT2	15q15.3	0.54	0.51
	OSBPL3	7p15	0.49	0.48		RAD50	5q31	0.53	0.51
	SCPEP1	17q22	0.44	0.48		VAV3	1p13.3	0.6	0.51
	CLSPN	1p34.2	0.49	0.48		TMEM115	3p21.3	0.53	0.51
	ATP6V1C2	null	0.51	0.48		PLEKHF2	8q22.1	0.55	0.51
	AMOTL1	11q14.3	0.45	0.48		SPG11	15q14	0.55	0.51
	AKR1B1	7q35	0.48	0.47		ZC3H10	12q13.2	0.54	0.51
	ANXA1	9q21.13	0.48	0.47		PRR13	12q12	0.61	0.51
	APBA2	15q11-q12	0.52	0.47		C17ORF58	17q24.2	0.52	0.51
	AQP9	15q	0.45	0.47		PGPEP1	19p13.11	0.54	0.51
	CCNA2	4q27	0.49	0.47		ULK4	3p22.1	0.53	0.51
	CDH3	16q22.1	0.48	0.47		COPZ1	12q13.2-q13.3	0.53	0.51
	PTCHD1	Xp22.11	0.5	0.47		HHAT	1q32	0.57	0.51
	E2F4	16q22.1	0.46	0.47		FBXL7	5p15.1	0.55	0.51
	EPHB1	3q21-q23	0.49	0.47		LRTOMT	11q13.4	0.57	0.51
	FOXL1	16q24	0.57	0.47		TMEM9B	11p15.3	0.5	0.51
	EYA3	1p36	0.52	0.47		IFT46	11q23.3	0.53	0.51
	CENPI	Xq22.1	0.48	0.47		C5ORF15	5q31.1	0.54	0.51
	KCNN4	19q13.2	0.51	0.47		RSPH1	21q22.3	0.58	0.51
	ME2	18q21	0.5	0.47		CCDC191	3q13.31	0.54	0.51
	MCM4	8q11.2	0.49	0.47		C12ORF10	12q13	0.58	0.51
	MYO9B	19p13.1	0.44	0.47		TP53INP1	8q22	0.56	0.51
	PRKCQ	10p15	0.45	0.47		FNIP1	5q23.3	0.53	0.51
	PFKP	10p15.3-p15.2	0.49	0.47		ECI1	16p13.3	0.49	0.5
	PLS3	Xq23	0.45	0.47		FUT8	14q24.3	0.6	0.5
	PLA2G4A	1q25	0.46	0.47		HMGCL	1p36.1-p35	0.54	0.5
	SOD2	6q25.3	0.49	0.47		NBR1	17q21.31	0.5	0.5
	S100A8	1q21	0.43	0.47		MYL5	4p16.3	0.54	0.5
	UPP1	7p12.3	0.48	0.47		NME3	16q13.3	0.61	0.5
	UCK2	1q23	0.52	0.47		PDHB	3p21.1-p14.2	0.5	0.5
	PROM1	4p15.32	0.49	0.47		PEX12	17q12	0.49	0.5
	STX7	6q23.1	0.42	0.47		SMIM14	4p14	0.64	0.5
	LMO4	1p22.3	0.52	0.47		PEX19	1q23.2	0.46	0.5
	MGC72080	7q21.3	0.5	0.47		SLC25A35	17p13.1	0.49	0.5
	THEMIS2	1p35.3	0.45	0.47		AKR7A2	1p36.13	0.5	0.5
	USP6NL	10p13	0.52	0.47		CTSF	11q13	0.5	0.5
	ULBP2	6q25	0.49	0.47		CPLX1	4p16.3	0.49	0.5
	POP1	8q22.1	0.5	0.47		MRPS30	5q11	0.46	0.5
	KATNA1	6q25.1	0.48	0.47		NKAIN1	1p35.2	0.53	0.5
	CMC2	16q23.2	0.47	0.47		TMEM41B	11p15.4	0.49	0.5
	ZNF695	1q44	0.51	0.47		AGBL2	11p11.2	0.54	0.5
	KIF18A	11p14.1	0.48	0.47		ZNF703	8p11.23	0.54	0.5
	DEF8	16q24.3	0.46	0.47		PGLYRP2	19p13.12	0.54	0.5
	CEP55	10q23.33	0.46	0.47		MRFAP1L1	4p16.1	0.55	0.5
	DZIP1	13q32.1	0.51	0.47		AKR7L	1p36.13|1p35-p36.1	0.53	0.5
	TPX2	20q11.2	0.48	0.47		MS4A8	11q12.2	0.48	0.5
	UTP4	16q22.1	0.5	0.47		FAM57B	16p11.2	0.44	0.5
	MINA	3q11.2	0.46	0.47		NUDT16L1	16p13.3	0.54	0.5
	ATG4C	1p31.3	0.44	0.47		SFXN2	10q24.32	0.48	0.5
	EMILIN2	18p11.3	0.44	0.47		OCIAD1	4p11	0.54	0.5
	NCAPH	2q11.2	0.48	0.47		TMEM145	19q13.2	0.46	0.5
	PNMA5	Xq28	0.49	0.47		FGD3	null	0.59	0.5
	TES	7q31.2	0.47	0.47		PRR15	7p14.3	0.68	0.5
	SERBP1	1p31	0.54	0.47		SLC7A13	8q21.3	0.5	0.5
	WWTR1	3q23-q24	0.5	0.47		NXNL2	9q22.1	0.5	0.5
	CCDC18	1p22.1	0.51	0.47		AK8	9q34.13	0.56	0.5
	CCNYL1	2q33.3	0.47	0.47		CHMP2A	19q	0.53	0.5
	NDUFAF4	6q16.1	0.49	0.47		AR	Xq12	0.68	0.49
	CHAC2	2p16	0.48	0.47		CACNA1D	3p14.3	0.51	0.49
	ADSL	22q13.2	0.48	0.46		NUDT16	3q22.1	0.5	0.49
	RUNX3	1p36	0.46	0.46		CSNK1G3	5q23	0.49	0.49
	TNFRSF8	1p36	0.43	0.46		GRPR	Xp22.2	0.52	0.49
	CHRNA5	15q24	0.48	0.46		IKBKB	8p11.2	0.45	0.49
	GART	21q22.11	0.51	0.46		KRT18	12q13	0.61	0.49
	GFRA3	5q31.1-q31.3	0.51	0.46		ZNF92	7q11.21	0.48	0.49
	INPP4A	2q11.2	0.47	0.46		PRKAB1	12q24.1-q24.3	0.49	0.49
	LYN	8q13	0.45	0.46		SRP14	15q22	0.53	0.49
	ATP11C	Xq27.1	0.5	0.46		NEK4	3p21.1	0.45	0.49
	PRKCA	17q22-q23.2	0.45	0.46		TCEA3	1p36.12	0.48	0.49
	PLTP	20q13.12	0.44	0.46		TSPYL1	6q22.1	0.44	0.49
	PTPN2	18p11.3-p11.2	0.51	0.46		ZNF24	18q12	0.51	0.49
	B4GALT2	1p34-p33	0.51	0.46		ZNF174	16p13.3	0.45	0.49
	CDCA5	11q12.1	0.46	0.46		RIMS4	20q13.12	0.56	0.49
	MTFR2	6q23.3	0.45	0.46		TOX4	14q11.2	0.55	0.49
	AURKB	17p13.1	0.48	0.46		FAM114A2	5q33.2	0.56	0.49
	PDCD5	19q13.11	0.49	0.46		GLIPR1L2	12q21.2	0.51	0.49
	PTDSS1	8q22	0.45	0.46		SPEF2	5p13.2	0.52	0.49
	NCAPD2	12p13.3	0.5	0.46		MDP1	14q12	0.54	0.49
	CYP7B1	8q21.3	0.46	0.46		CPEB4	5q21	0.52	0.49
	TBPL1	6q23.2	0.48	0.46		SLC46A1	17q11.2	0.46	0.49
	SF3A3	1p34.3	0.51	0.46		ZNF688	16p11.2	0.55	0.49
	KIAA0226L	13q14.13	0.43	0.46		KIAA1211L	2q11.2	0.54	0.49
	WDR5	9q34	0.46	0.46		NDUFAF1	15q11.2-q21.3	0.54	0.49
	PPARGC1B	5q32	0.42	0.46		KCTD3	1q41	0.55	0.49
	CYP39A1	6p12.3	0.48	0.46		GHDC	17q21.2	0.51	0.49
	FAM20A	17q24.2	0.43	0.46		CHIC1	Xq13.2	0.5	0.49
	IMPAD1	8q12.1	0.42	0.46		NEK10	3p24.1	0.56	0.49
	TNFRSF13C	22q13.1-q13.31	0.44	0.46		CLASP2	3p22.3	0.39	0.49
	RASGEF1C	5q35.3	0.54	0.46		KAT6B	10q22.2	0.49	0.49
	FAM136A	2p13.3	0.53	0.46		TRIM4	7q22-q31.1	0.47	0.49
	PSME4	2p16.2	0.48	0.46		TTC8	14q31.3	0.58	0.49
	TBC1D1	4p14	0.45	0.46		DNAAF1	16q24.1	0.52	0.49
	FBXO5	6q25.2	0.48	0.46		SPEF1	20p13	0.55	0.49
	LIX1L	1q21.1	0.44	0.46		G6PC3	17q21.31	0.5	0.49
	FAM89A	1q42.2	0.44	0.46		RIBC1	Xp11.22	0.48	0.49
	PAQR3	4q21.21	0.47	0.46		CCDC96	4p16.1	0.6	0.49
	MRPS5	2p11.2-q11.2	0.5	0.46		OSCP1	1p34.3	0.54	0.49
	NXN	17p13.3	0.47	0.46		CERS2	1q21.3	0.51	0.49
	ASNS	7q21.3	0.47	0.45		ZNF564	19p13.2	0.48	0.49
	BPI	20q11.23	0.5	0.45		APEH	3p21.31	0.51	0.48
	CDK8	13q12	0.46	0.45		CAMLG	5q23	0.58	0.48
	CEBPG	19q13.11	0.49	0.45		CPB1	3q24	0.53	0.48
	CENPF	1q41	0.46	0.45		DNAH5	5p15.2	0.5	0.48
	AMER1	Xq11.2	0.52	0.45		CMBL	5p15.2	0.61	0.48
	TRDMT1	10p15.1	0.51	0.45		HSD17B4	5q21	0.6	0.48
	FANCA	16q24.3	0.48	0.45		PAPD4	5q14.1	0.53	0.48
	FYN	6q21	0.41	0.45		NDUFA2	5q31.2	0.53	0.48
	GABRP	5q35.1	0.49	0.45		P2RX4	12q24.32	0.53	0.48
	GSTP1	11q13	0.47	0.45		PEX7	6q23.3	0.43	0.48
	GPX7	1p32	0.47	0.45		SPR	2p14-p12	0.5	0.48
	KARS	16q23.1	0.45	0.45		LETM2	8p11.23	0.44	0.48
	MET	7q31	0.48	0.45		MZF1	19q13.4	0.54	0.48
	NRAS	1p13.2	0.42	0.45		IFT88	13q12.1	0.51	0.48
	NMB	15q22-qter	0.44	0.45		BAIAP3	16p13.3	0.53	0.48
	POLR2D	2q21	0.47	0.45		KIAA0040	1q25.1	0.55	0.48
	PRKAA1	5p12	0.43	0.45		GREB1	2p25.1	0.63	0.48
	RYR1	19q13.2	0.44	0.45		RAI2	Xp22	0.53	0.48
	FUOM	10q26.3	0.42	0.45		ANKRD42	11q14.1	0.56	0.48
	USP1	1p31.3	0.49	0.45		ZNF680	7q11.21	0.48	0.48
	IL1R2	2q12	0.45	0.45		THTPA	14q11.2	0.52	0.48
	EXO1	1q43	0.48	0.45		ASB13	10p15.1	0.45	0.48
	DYSF	2p13.3	0.41	0.45		ACBD4	17q21.31	0.48	0.48
	CDC45	22q11.21	0.46	0.45		PTCD2	5q13.2	0.51	0.48
	KCNK5	6p21	0.5	0.45		NEK11	3q22.1	0.49	0.48
	ARL4C	2q37.1	0.42	0.45		TMEM205	19p13.2	0.53	0.48
	STK17B	2q32.3	0.41	0.45		CFAP43	10q25.1	0.51	0.48
	ITGB1BP1	2p25.2	0.43	0.45		MTERF2	12q24.1	0.5	0.48
	ADAMTS1	21q21.2	0.42	0.45		TEX264	3p21.31	0.48	0.48
	ADAMTS3	4q13.3	0.47	0.45		PHF7	3p21.1	0.47	0.48
	DBF4	7q21.3	0.47	0.45		POLR3K	16p13.3	0.47	0.48
	MTHFD2	2p13.1	0.44	0.45		FAM86JP	3q21.2	0.48	0.48
	PIF1	15q22.31	0.48	0.45		CFAP70	10q22.2	0.51	0.48
	FAF1	1p33	0.52	0.45		MGC34796	1p32	0.5	0.48
	PAPD7	5p15	0.46	0.45		ZNF446	19q13.43	0.52	0.48
	SIRPB1	20p13	0.42	0.45		AKR7A3	1p36.13	0.55	0.48
	CIB2	15q24	0.45	0.45		EMC3	3p25.3	0.48	0.48
	FAM83D	20q11.23	0.45	0.45		FAM179B	14q21.2	0.49	0.48
	TET3	2p13.1	0.47	0.45		MAN2B2	4p16.1	0.59	0.48
	CDCA2	8p21.2	0.51	0.45		UBE3B	12q24.11	0.49	0.48
	RDH10	8q21.11	0.47	0.45		ARFGEF3	6q23.3	0.47	0.48
	PLEKHO1	1q21.2	0.43	0.45		SYS1	20q13.12	0.52	0.48
	ASAP1	8q24.1-q24.2	0.45	0.45		ORAI3	16p11.2	0.55	0.48
	PIK3AP1	10q24.1	0.41	0.45		ACMSD	2q21.3	0.43	0.48
	AKR1E2	10p15.1	0.47	0.45		METTL15	11p14.1	0.49	0.48
	NUF2	1q23.3	0.43	0.45		ABCA3	16p13.3	0.5	0.47
	RASSF4	10q11.21	0.46	0.45		AGTR1	3q24	0.5	0.47
	BATF3	1q32.3	0.42	0.45		CHAD	17q21.33	0.53	0.47
	MCTP2	15q26.2	0.45	0.45		CYB5A	18q23	0.56	0.47
	KLHL7	7p15.3	0.44	0.45		CYP2A7	19q13.2	0.42	0.47
	SPDL1	5q35.1	0.49	0.45		GNPDA2	4p12	0.48	0.47
	ATAD3A	1p36.33	0.48	0.45		GLUD1	10q23.3	0.5	0.47
	TMEM39B	1p35.1	0.52	0.45		GLUL	1q31	0.52	0.47
	SLC22A16	6q22.1|6q21-q22.1	0.48	0.45		MFAP1	15q15.3	0.47	0.47
	GPT2	16q12.1	0.48	0.45		MYO6	6q13	0.46	0.47
	R3HDM1	2q21.3	0.44	0.45		SERPINA5	14q32.1	0.53	0.47
	AGTPBP1	9q21.33	0.45	0.45		CDK17	12q23.1	0.48	0.47
	NARF	17q25.3	0.43	0.45		SERPINI1	3q26.1	0.44	0.47
	C1ORF52	1p22.3	0.49	0.45		TSPAN31	12q13.3	0.49	0.47
	GNB4	3q26.33	0.47	0.45		SEMA3F	3p21.3	0.53	0.47
	SKA1	18q21.1	0.48	0.45		TAF9	5q13.2	0.51	0.47
	CLEC7A	12p13.2	0.47	0.45		ANKRD24	19p13.3	0.4	0.47
	BCL11B	14q32.2	0.42	0.45		UBE2B	5q31.1	0.49	0.47
	LEMD1	1q32.1	0.54	0.45		ZNF20	19p13.2	0.44	0.47
	COL4A4	2q35-q37	0.39	0.44		ZNF91	19p12	0.5	0.47
	DDC	7p12.2	0.41	0.44		NRIP1	21q11.2	0.55	0.47
	HIST1H1A	6p21.3	0.5	0.44		ACOX2	3p14.3	0.53	0.47
	GPM6B	Xp22.2	0.48	0.44		BCAS1	20q13.2	0.57	0.47
	HLA-DOB	6p21.3	0.44	0.44		RNF14	5q23.3-q31.1	0.48	0.47
	IMPA2	18p11.2	0.49	0.44		RAB11FIP3	16p13.3	0.51	0.47
	KRT16	17q21.2	0.54	0.44		IFT140	16p13.3	0.55	0.47
	MCM6	2q21	0.46	0.44		PTPRT	20q12-q13	0.56	0.47
	MMP12	11q22.3	0.47	0.44		SECISBP2	9q22.2	0.48	0.47
	NRDC	1p32.2-p32.1	0.44	0.44		SMIM7	19p13.11	0.47	0.47
	PPARA	22q13.31	0.49	0.44		EGLN2	19q13.2	0.43	0.47
	OVOS2	12p11.21	0.51	0.44		MZT2B	2q21.1	0.44	0.47
	POMC	2p23.3	0.42	0.44		FBXO38	5q32	0.51	0.47
	PRNP	20p13	0.44	0.44		AIG1	6q24.2	0.44	0.47
	PDK1	2q31.1	0.48	0.44		JKAMP	14q23.1	0.54	0.47
	PLOD1	1p36.22	0.48	0.44		TMEM128	4p16.3	0.5	0.47
	RBL1	20q11.2	0.47	0.44		ELOVL2	6p24.2	0.46	0.47
	ZNF454	5q35.3	0.5	0.44		ZSCAN32	16p13.3	0.53	0.47
	EOGT	3p14.1	0.44	0.44		SSH3	11q13.2	0.56	0.47
	SLC16A1	1p12	0.51	0.44		SLC25A38	3p22.1	0.47	0.47
	TNFAIP3	6q23	0.43	0.44		USP47	11p15.3	0.49	0.47
	VRK1	14q32	0.48	0.44		MARVELD2	5q13.2	0.52	0.47
	UCHL1	4p14	0.51	0.44		STK32B	4p16.2	0.52	0.47
	RIPK2	8q21	0.44	0.44		COG2	1q42.2	0.48	0.47
	GGH	8q12.3	0.44	0.44		TRAK1	3p22.1	0.45	0.47
	PAPSS1	4q24	0.51	0.44		MREG	2q35	0.58	0.47
	MED8	1p34.2	0.48	0.44		H2AFJ	12p12.3	0.42	0.47
	CCNB2	15q22.2	0.45	0.44		GLT8D1	3p21.1	0.53	0.47
	BBOX1	11p14.2	0.44	0.44		NEDD4L	18q21.31	0.43	0.47
	RASAL1	12q23-q24	0.49	0.44		C14ORF79	14q32.33	0.5	0.47
	RASSF2	20p13	0.42	0.44		SERINC1	6q22.31	0.45	0.47
	CENPO	2p23.3	0.47	0.44		POLD4	11q13	0.55	0.47
	KIF20A	5q31	0.43	0.44		ZNF799	19p13.2	0.47	0.47
	SHCBP1	16q11.2	0.41	0.44		ABHD14A	3p21.1	0.47	0.47
	MOB3B	9p21.2	0.49	0.44		MYRIP	3p22.1	0.57	0.47
	WNT10A	2q35	0.46	0.44		C16ORF72	16p13.2	0.52	0.47
	MALT1	18q21	0.44	0.44		SAMD15	14q24.3	0.5	0.47
	CNTNAP3	9p13.1	0.46	0.44		MCCC2	5q12-q13	0.52	0.47
	CCDC138	2q12.3	0.5	0.44		KIF9	3p21.31	0.5	0.47
	RIN3	14q32.12	0.4	0.44		EFCAB6	22q13.2	0.55	0.47
	ST3GAL6	3q12.1	0.46	0.44		LYPD6	2q23.2	0.48	0.47
	IGF2BP3	7p11	0.45	0.44		NSMCE1	16p12.1	0.52	0.46
	GPN1	2p23.3	0.47	0.44		FOXD2	1p34-p32	0.47	0.46
	TMEM71	8q24.22	0.43	0.44		IRS1	2q36	0.54	0.46
	RAB6B	3q22.1	0.45	0.44		SMAD3	15q22.33	0.45	0.46
	CMPK1	1p32	0.45	0.44		MAG	19q13.1	0.46	0.46
	GSG2	17p13	0.45	0.44		MGST2	4q28.3	0.46	0.46
	MCCC1	3q27	0.47	0.44		ENPP1	6q22-q23	0.52	0.46
	OLAH	10p13	0.48	0.44		CCDC125	5q13.2	0.52	0.46
	WDR12	2q33.2	0.5	0.44		SLC1A2	11p13-p12	0.45	0.46
	ROPN1	3q21.1	0.56	0.44		TBX3	12q24.21	0.52	0.46
	TRIM29	11q23.3	0.47	0.44		UBE3A	15q11.2	0.44	0.46
	IL22RA2	6q23.3	0.49	0.44		VEZF1	17q22	0.5	0.46
	RBM28	7q32.1	0.55	0.44		HIST1H2AJ	6p22.1	0.43	0.46
	LTV1	6q24.2	0.46	0.44		PIGQ	16p13.3	0.49	0.46
	EHBP1	2p15	0.46	0.44		SLC9A3R1	17q25.1	0.52	0.46
	TRIM2	4q31.3	0.49	0.44		MED7	5q33.3	0.53	0.46
	RHOQ	2p21	0.45	0.44		SCAMP1	5q14.1	0.48	0.46
	LRRC8C	1p22.2	0.43	0.44		FRY	13q13.1	0.5	0.46
	KIF21B	1q32.1	0.41	0.44		RAMP2	17q12-q21.1	0.46	0.46
	KIAA1804	1q42	0.5	0.44		RAMP1	2q36-q37.1	0.49	0.46
	PPP1R14B	11q13	0.45	0.44		CGRRF1	14q22.2	0.54	0.46
	CLIC4	1p36.11	0.43	0.44		STARD10	11q13	0.59	0.46
	COA7	1p32.3	0.49	0.44		ACOT2	14q24.3	0.51	0.46
	NRBF2	10q21.3	0.42	0.44		WDR6	3p21.31	0.46	0.46
