# Supplementary material for: Y-box binding protein YBX1 and its correlated genes as biomarkers for poor outcomes in patients with breast cancer
Source: Oncotarget. 2018 Dec 14;9(98):37216–28. doi: 10.18632/oncotarget.26469 (PMC6324687; doi:10.18632/oncotarget.26469)
Supplement: Supplementary file 3 [file oncotarget-09-37216-s003.xlsx]

## Sheet: YB-1(-)ER(+)overlap
	Supplementary Table 2: Association of YBX1 negaatively correlated genes and ESR1 positively correlated genes
	Red character showing overlapped genes
	YBX1 negaatively correlated genes					ESR1 postively correlated genes
	Gene Symbol	Cytoband	Pearson Score	Spearman Score		Gene Symbol	Cytoband	Pearson Score	Spearman Score
	ESR1	6q25.1	-0.7	-0.66		CCDC170	6q25.1	0.86	0.78
	CHCHD5	2q13	-0.65	-0.66		ARMT1	6q25.1	0.75	0.77
	GAMT	19p13.3	-0.65	-0.64		THSD4	15q23	0.83	0.77
	FOXA1	14q21.1	-0.65	-0.64		FOXA1	14q21.1	0.76	0.74
	ATP5G2	12q13.13	-0.65	-0.63		TBC1D9	4q31.21	0.82	0.74
	GATA3	10p15	-0.66	-0.63		SLC39A6	18q12.2	0.7	0.72
	MLPH	2q37.3	-0.69	-0.63		GATA3	10p15	0.83	0.7
	PCP2	19p13.2	-0.64	-0.63		XBP1	22q12.1|22q12	0.79	0.7
	THSD4	15q23	-0.67	-0.62		RERG	12p12.3	0.73	0.7
	LRRC46	17q21.32	-0.62	-0.62		PCP2	19p13.2	0.73	0.7
	PEX11G	19p13.2	-0.61	-0.62		IL6ST	5q11.2	0.73	0.69
	IGFALS	16p13.3	-0.6	-0.61		NR2E3	15q23	0.68	0.69
	RUNDC1	17q21.31	-0.61	-0.61		PARD6B	20q13.13	0.67	0.69
	ANXA9	1q21	-0.66	-0.61		AGR3	7p21.1	0.85	0.69
	ARSG	17q24.2	-0.62	-0.61		CA12	15q22	0.79	0.68
	SIRT3	11p15.5	-0.6	-0.61		MYB	6q22-q23	0.71	0.68
	TBC1D9	4q31.21	-0.65	-0.61		EVL	14q32.2	0.73	0.68
	ABAT	16p13.2	-0.61	-0.6		ARSG	17q24.2	0.72	0.68
	C9ORF116	9q34.3	-0.62	-0.6		RUNDC1	17q21.31	0.67	0.67
	EVL	14q32.2	-0.62	-0.6		ANKRA2	5q12-q13	0.72	0.67
	DYNLRB2	16q23.3	-0.62	-0.6		MLPH	2q37.3	0.79	0.66
	P4HTM	3p21.31|3p21.3	-0.62	-0.6		FAM134B	5p15.1	0.65	0.66
	SCUBE2	11p15.3	-0.63	-0.6		P4HTM	3p21.31|3p21.3	0.72	0.66
	NPAS1	19q13.2-q13.3	-0.57	-0.59		KDM4B	19p13.3	0.71	0.66
	ZNF205-AS1	16p13.3	-0.6	-0.59		SCUBE2	11p15.3	0.75	0.66
	TMPRSS6	22q12.3	-0.55	-0.59		SYTL4	Xq21.33	0.7	0.66
	LMNTD2	11p15.5	-0.56	-0.59		BTF3	5q13.2	0.67	0.65
	PARD6B	20q13.13	-0.56	-0.59		AFF3	2q11.2-q12	0.68	0.65
	TMC4	19q13.42	-0.58	-0.59		WWP1	8q21	0.68	0.65
	SLC39A6	18q12.2	-0.58	-0.59		ACADSB	10q26.13	0.71	0.64
	ANKRA2	5q12-q13	-0.62	-0.59		KCTD6	3p14.3	0.65	0.64
	CA12	15q22	-0.65	-0.58		TCEAL1	Xq22.1	0.64	0.64
	IL6ST	5q11.2	-0.59	-0.58		FAM234B	12p13.1	0.66	0.64
	ZNF688	16p11.2	-0.61	-0.58		GFRA1	10q26.11	0.69	0.63
	ZNF552	19q13.43	-0.63	-0.58		ANXA9	1q21	0.78	0.63
	CCDC170	6q25.1	-0.63	-0.58		RABEP1	17p13.2	0.64	0.63
	TMBIM4	12q14.3	-0.59	-0.58		NPRL2	3p21.3	0.63	0.63
	DNAJC12	10q22.1	-0.59	-0.58		MAGED2	Xp11.2	0.67	0.63
	ZNF446	19q13.43	-0.59	-0.58		ZNF552	19q13.43	0.7	0.63
	NOSTRIN	2q31.1	-0.59	-0.58		DNAJC12	10q22.1	0.67	0.63
	TMEM25	11q23.3	-0.59	-0.58		NAT1	8p22	0.73	0.62
	FAM234B	12p13.1	-0.58	-0.58		DACH1	13q22	0.7	0.62
	HEXIM2	17q21.31	-0.59	-0.58		FBP1	9q22.3	0.74	0.62
	AGR3	7p21.1	-0.67	-0.58		TMC4	19q13.42	0.62	0.62
	ORAI3	16p11.2	-0.6	-0.58		NUDT12	5q21.2	0.65	0.62
	NAT1	8p22	-0.6	-0.57		DCTN4	5q33.1	0.62	0.62
	FBP1	9q22.3	-0.62	-0.57		CYB5D2	17p13.2	0.63	0.62
	TLE3	15q22	-0.57	-0.57		CLSTN2	3q23	0.73	0.62
	KIF12	9q32	-0.56	-0.57		TMPRSS6	22q12.3	0.59	0.61
	CYB5R1	1q32.1	-0.57	-0.57		BTRC	10q24.32	0.55	0.61
	FAM63A	1q21.3	-0.54	-0.57		CACNA2D2	3p21.3	0.62	0.61
	KDM4B	19p13.3	-0.58	-0.57		SLC19A2	1q23.3	0.59	0.61
	LRRC56	11p15.5	-0.55	-0.57		KIF12	9q32	0.62	0.61
	SPEF1	20p13	-0.57	-0.57		TCEAL3	Xq22.2	0.63	0.61
	C12ORF10	12q13	-0.58	-0.57		MKL2	16p13.12	0.62	0.61
	C1ORF64	1p36.13	-0.64	-0.57		TCEAL6	Xq22.1	0.62	0.61
	COG7	16p12.2	-0.57	-0.57		GAMT	19p13.3	0.68	0.6
	CYB5D2	17p13.2	-0.6	-0.57		MAPT	17q21.1	0.67	0.6
	ACOT4	14q24.3	-0.58	-0.57		PIGH	14q24.1	0.57	0.6
	ACADSB	10q26.13	-0.58	-0.56		TLE3	15q22	0.64	0.6
	BTF3	5q13.2	-0.59	-0.56		SLC16A6	17q24.2	0.63	0.6
	FAM174A	5q21.1	-0.58	-0.56		RTN4RL1	17p13.3	0.62	0.6
	ACBD4	17q21.31	-0.57	-0.56		FAM174A	5q21.1	0.64	0.6
	CYB561D2	3p21.3	-0.58	-0.56		ZMYND10	3p21.3	0.71	0.6
	ZMYND10	3p21.3	-0.59	-0.56		PLCD4	2q35	0.63	0.6
	AK8	9q34.13	-0.57	-0.56		TMEM161B	5q14.3	0.58	0.6
	BORCS7	10q24.32	-0.56	-0.56		CERS6	2q24.3	0.64	0.6
	NUDT12	5q21.2	-0.56	-0.56		WDR19	4p14	0.62	0.6
	HHAT	1q32	-0.56	-0.56		CNTD1	17q21.31	0.62	0.6
	CCDC96	4p16.1	-0.57	-0.56		BCL2	18q21.3	0.63	0.59
	KLHDC9	1q23.3	-0.53	-0.56		LRBA	4q31.3	0.6	0.59
	APBB2	4p13	-0.56	-0.55		TAPT1	4p15.32	0.58	0.59
	MYB	6q22-q23	-0.56	-0.55		SLC22A5	5q23.3	0.67	0.59
	TPRG1	3q28	-0.55	-0.55		UGCG	9q31	0.66	0.59
	ABCC8	11p15.1	-0.58	-0.55		STC2	5q35.1	0.59	0.59
	XBP1	22q12.1|22q12	-0.64	-0.55		TCTN1	12q24.11	0.6	0.59
	BTRC	10q24.32	-0.52	-0.55		HDAC11	3p25.1	0.62	0.59
	KRT37	17q21.2	-0.53	-0.55		TCEAL4	Xq22.2	0.56	0.59
	OCEL1	19p13.11	-0.57	-0.55		ZNF205-AS1	16p13.3	0.63	0.59
	NPRL2	3p21.3	-0.54	-0.55		STH	17q21.1	0.6	0.59
	FAM120AOS	9q22.31	-0.56	-0.55		DYNLRB2	16q23.3	0.68	0.59
	SERPINA11	14q32.13	-0.53	-0.55		C3ORF18	3p21.3	0.61	0.59
	FAM214A	15q21.2-q21.3	-0.61	-0.55		SYBU	8q23.2	0.68	0.59
	RAB17	2q37.3	-0.58	-0.55		FAM214A	15q21.2-q21.3	0.69	0.59
	G6PC3	17q21.31	-0.52	-0.55		KLHDC1	14q21.3	0.62	0.59
	FUT8	14q24.3	-0.56	-0.54		SERPINA11	14q32.13	0.61	0.59
	FMO5	1q21.1	-0.55	-0.54		FAM120AOS	9q22.31	0.61	0.59
	AFF3	2q11.2-q12	-0.53	-0.54		IQCH	15q23	0.61	0.59
	RNF103	2p11.2	-0.56	-0.54		APBB2	4p13	0.63	0.58
	RABEP1	17p13.2	-0.55	-0.54		ERBB4	2q33.3-q34	0.7	0.58
	NR2E3	15q23	-0.54	-0.54		IGF1R	15q26.3	0.57	0.58
	ARMT1	6q25.1	-0.52	-0.54		RAD17	5q13	0.58	0.58
	TCTN1	12q24.11	-0.54	-0.54		SIAH2	3q25	0.56	0.58
	MAGED2	Xp11.2	-0.58	-0.54		DCDC5	11p14.1	0.57	0.58
	SLC19A2	1q23.3	-0.52	-0.54		DNALI1	1p35.1	0.73	0.58
	TIGD6	5q32	-0.55	-0.54		REPS2	Xp22.2	0.57	0.58
	SYBU	8q23.2	-0.55	-0.54		TCEAL5	Xq22.1	0.59	0.58
	MYO5C	15q21	-0.56	-0.54		C1ORF64	1p36.13	0.72	0.58
	RERG	12p12.3	-0.57	-0.54		RMND1	6q25.1	0.54	0.58
	SSH3	11q13.2	-0.56	-0.54		ELP2	18q12.2	0.5	0.58
	CASC1	12p12.1	-0.55	-0.54		FAM63A	1q21.3	0.55	0.58
	FSIP1	15q14	-0.59	-0.54		ZNF396	18q12	0.58	0.58
	NECAB3	20q11.22	-0.53	-0.54		PREX1	20q13.13	0.66	0.58
	SYTL4	Xq21.33	-0.55	-0.54		C5ORF30	5q21.1	0.66	0.58
	PHOSPHO2	2q31.1	-0.52	-0.54		LRIG1	3p14	0.61	0.58
	BBS4	15q22.3-q23	-0.56	-0.53		RGS22	8q22.2	0.59	0.58
	DACH1	13q22	-0.56	-0.53		TSPAN13	7p21.1	0.62	0.58
	MAPT	17q21.1	-0.53	-0.53		PEX11G	19p13.2	0.59	0.58
	SLC22A18	11p15.5	-0.54	-0.53		KLHDC9	1q23.3	0.6	0.58
	TPRN	9q34.3	-0.54	-0.53		CST9L	20p11.21	0.52	0.58
	NME3	16q13.3	-0.56	-0.53		CST9	20p11.21	0.55	0.58
	UGCG	9q31	-0.54	-0.53		FSIP1	15q14	0.72	0.58
	HSD17B8	6p21.3	-0.57	-0.53		ABAT	16p13.2	0.65	0.57
	REEP5	5q22.2	-0.58	-0.53		BBS1	11q13	0.63	0.57
	DNALI1	1p35.1	-0.61	-0.53		BBS4	15q22.3-q23	0.61	0.57
	INPP4B	4q31.21	-0.6	-0.53		LONRF2	2q11.2	0.6	0.57
	IFT43	14q24.3	-0.54	-0.53		PHOSPHO2	2q31.1	0.55	0.57
	PNPLA4	Xp22.3	-0.55	-0.53		PPM1J	1p13.2	0.56	0.57
	TOX4	14q11.2	-0.55	-0.53		SKP1	5q31	0.59	0.57
	EFCC1	3q21.3	-0.55	-0.53		SUSD3	9q22.31	0.68	0.57
	BBOF1	14q24.3	-0.53	-0.53		AGR2	7p21.3	0.74	0.57
	HDAC11	3p25.1	-0.54	-0.53		CERS4	19p13.2	0.56	0.57
	FAM198B	4q32.1	-0.54	-0.53		FAM161B	14q24.3	0.56	0.57
	C3ORF18	3p21.3	-0.54	-0.53		TIGD6	5q32	0.6	0.57
	PRR15	7p14.3	-0.61	-0.53		CXXC5	5q31.2	0.71	0.57
	DRC3	17p11.2	-0.54	-0.53		TMBIM4	12q14.3	0.62	0.57
	C1ORF56	1q21.3	-0.51	-0.53		CYB5R1	1q32.1	0.61	0.57
	RALGPS2	1q25.2	-0.58	-0.53		BORCS7	10q24.32	0.64	0.57
	GHDC	17q21.2	-0.53	-0.53		TMEM144	4q32.1	0.61	0.57
	SLC7A8	14q11.2	-0.59	-0.53		TPRG1	3q28	0.61	0.57
	RGS22	8q22.2	-0.51	-0.53		UBXN10	1p36.12	0.63	0.57
	MKL2	16p13.12	-0.52	-0.53		RAB17	2q37.3	0.66	0.57
	C5ORF30	5q21.1	-0.55	-0.53		ARL3	10q23.3	0.56	0.56
	BBS1	11q13	-0.54	-0.52		FAAH	1p35-p34	0.6	0.56
	CRIP1	14q32.33	-0.55	-0.52		FMO5	1q21.1	0.56	0.56
	ERBB3	12q13	-0.54	-0.52		ITPR1	3p26.1	0.59	0.56
	HPN	19q13.12	-0.49	-0.52		KCNJ11	11p15.1	0.59	0.56
	KRT18	12q13	-0.56	-0.52		ABCC8	11p15.1	0.69	0.56
	FAM173A	16p13.3	-0.51	-0.52		TPBG	6q14-q15	0.62	0.56
	BCDIN3D	12q13.12	-0.52	-0.52		RPH3AL	17p13.3	0.62	0.56
	MDP1	14q12	-0.54	-0.52		DAZAP2	12q12	0.62	0.56
	SLC16A6	17q24.2	-0.52	-0.52		KIAA0141	5q31.3	0.61	0.56
	THTPA	14q11.2	-0.54	-0.52		BCDIN3D	12q13.12	0.55	0.56
	COQ7	16p12.3	-0.51	-0.52		LRRC56	11p15.5	0.63	0.56
	TCEAL1	Xq22.1	-0.5	-0.52		NOSTRIN	2q31.1	0.62	0.56
	CERS4	19p13.2	-0.52	-0.52		FAM198B	4q32.1	0.63	0.56
	ZNF703	8p11.23	-0.5	-0.52		ATRIP	3p21.31	0.53	0.56
	KCTD3	1q41	-0.52	-0.52		CSAD	12q13.11-q14.3	0.58	0.56
	TCEAL6	Xq22.1	-0.5	-0.52		TMEM25	11q23.3	0.62	0.56
	TMEM144	4q32.1	-0.54	-0.52		LZTFL1	3p21.3	0.55	0.56
	CIB3	19p13.12	-0.5	-0.52		RALGPS2	1q25.2	0.64	0.56
	EAPP	14q13.1	-0.54	-0.52		MYO5C	15q21	0.61	0.56
	DNAH7	2q32.3	-0.52	-0.52		EPB41L5	2q14.2	0.56	0.56
	TCEAL3	Xq22.2	-0.51	-0.52		CCDC74B	2q21.1	0.6	0.56
	ZNF396	18q12	-0.53	-0.52		FBXL5	4p15.32	0.62	0.56
	RBKS	2p23.3	-0.52	-0.52		HEXIM2	17q21.31	0.59	0.56
	CNTD1	17q21.31	-0.55	-0.52		INPP5J	22q12.2	0.63	0.56
	CST3	20p11.21	-0.55	-0.51		HPN	19q13.12	0.55	0.55
	FAAH	1p35-p34	-0.54	-0.51		IGFALS	16p13.3	0.62	0.55
	IVD	15q14-q15	-0.52	-0.51		NOVA1	14q	0.52	0.55
	SYT9	11p15.4	-0.5	-0.51		PGR	11q22-q23	0.61	0.55
	SLC22A5	5q23.3	-0.55	-0.51		XPA	9q22.3	0.58	0.55
	TCEA3	1p36.12	-0.48	-0.51		RNF103	2p11.2	0.61	0.55
	RTN4RL1	17p13.3	-0.53	-0.51		BHLHE40	3p26	0.63	0.55
	WFS1	4p16.1	-0.56	-0.51		INPP4B	4q31.21	0.71	0.55
	FAM161B	14q24.3	-0.5	-0.51		CYB561D2	3p21.3	0.6	0.55
	PIGQ	16p13.3	-0.51	-0.51		PLIN5	19p13.3	0.58	0.55
	TAPT1	4p15.32	-0.5	-0.51		EXOC6	10q23.33	0.6	0.55
	SPATA4	4q34.2	-0.5	-0.51		ABLIM3	5q32	0.61	0.55
	KIAA0141	5q31.3	-0.53	-0.51		DBNDD2	20q13.12	0.54	0.55
	RPH3AL	17p13.3	-0.53	-0.51		JADE2	5q31.1	0.6	0.55
	WWP1	8q21	-0.5	-0.51		KLHDC2	14q21.3	0.54	0.55
	SLC44A4	6p21.3	-0.61	-0.51		RAB30	11q14.1	0.55	0.55
	HEXIM1	17q21.31	-0.52	-0.51		SPCS1	3p21.1	0.55	0.55
	SUSD3	9q22.31	-0.52	-0.51		NECAB3	20q11.22	0.52	0.55
	TRIM8	10q24.3	-0.51	-0.51		ATP5G2	12q13.13	0.63	0.54
	MGC34796	1p32	-0.52	-0.51		FLNB	3p14.3	0.52	0.54
	TEX264	3p21.31	-0.5	-0.51		KCNJ3	2q24.1	0.53	0.54
	SYT17	16p12.3	-0.52	-0.51		PKIB	6q22.31	0.55	0.54
	RSPH1	21q22.3	-0.5	-0.51		TMBIM6	12q13.12	0.59	0.54
	BCAS4	20q13.13	-0.53	-0.51		TRH	3q13.3-q21	0.45	0.54
	CA14	1q21	-0.43	-0.51		REEP5	5q22.2	0.62	0.54
	MED13L	12q24.21	-0.45	-0.51		CELSR1	22q13.3	0.59	0.54
	CREB3L4	1q21.3	-0.56	-0.51		MTL5	11q13.2-q13.3	0.56	0.54
	CERS6	2q24.3	-0.54	-0.51		ZFYVE16	5q14	0.61	0.54
	TMEM205	19p13.2	-0.56	-0.51		HEXIM1	17q21.31	0.61	0.54
	STK36	2q35	-0.5	-0.51		SYT9	11p15.4	0.57	0.54
	POLD4	11q13	-0.54	-0.51		OCEL1	19p13.11	0.6	0.54
	UBXN10	1p36.12	-0.53	-0.51		EFCC1	3q21.3	0.64	0.54
	INPP5J	22q12.2	-0.55	-0.51		PTGR2	14q24.3	0.5	0.54
	RMND5B	5q35.3	-0.57	-0.51		BBOF1	14q24.3	0.6	0.54
	ANKRD42	11q14.1	-0.54	-0.51		DRC3	17p11.2	0.59	0.54
	CLSTN2	3q23	-0.56	-0.51		SCCPDH	1q44	0.59	0.54
	REEP6	19p13.3	-0.55	-0.51		CCDC24	1p34.1	0.59	0.54
	KCNJ11	11p15.1	-0.5	-0.5		HEMK1	3p21.3	0.55	0.54
	MPG	16p13.3	-0.5	-0.5		C9ORF64	9q21.32	0.59	0.54
	PGR	11q22-q23	-0.5	-0.5		SUGT1P3	13q14.11	0.5	0.54
	SKP1	5q31	-0.5	-0.5		BCAS4	20q13.13	0.6	0.54
	CCDC57	17q25.3	-0.5	-0.5		TTC39A	1p32.3	0.64	0.54
	SALL2	14q11.1-q12	-0.46	-0.5		TMEM26	10q21.2	0.56	0.54
	RTN2	19q13.32	-0.51	-0.5		EAPP	14q13.1	0.59	0.54
	SPR	2p14-p12	-0.5	-0.5		MED13L	12q24.21	0.53	0.54
	PTGR2	14q24.3	-0.47	-0.5		DNAH7	2q32.3	0.59	0.54
	CCDC125	5q13.2	-0.53	-0.5		RALGAPA1	14q13.2	0.56	0.54
	NME5	5q31	-0.42	-0.5		ACOT4	14q24.3	0.62	0.54
	CACNA2D2	3p21.3	-0.5	-0.5		LRRC46	17q21.32	0.62	0.54
	AGBL2	11p11.2	-0.48	-0.5		COG7	16p12.2	0.55	0.54
	NOXA1	9q34.3	-0.51	-0.5		CCND1	11q13	0.56	0.53
	TMEM62	15q15.2	-0.52	-0.5		CCNH	5q13.3-q14	0.59	0.53
	AGR2	7p21.3	-0.62	-0.5		CIRBP	19p13.3	0.62	0.53
	C14ORF79	14q32.33	-0.48	-0.5		CST5	20p11.21	0.48	0.53
	CXXC5	5q31.2	-0.56	-0.5		POC5	5q13.3	0.56	0.53
	GMPR2	14q12	-0.51	-0.5		NPAS1	19q13.2-q13.3	0.53	0.53
	DCTN4	5q33.1	-0.51	-0.5		SAG	2q37.1	0.53	0.53
	C6ORF1	6p21.31	-0.53	-0.5		PNPLA4	Xp22.3	0.58	0.53
	IFT46	11q23.3	-0.53	-0.5		PJA2	5q21.3	0.56	0.53
	COG2	1q42.2	-0.49	-0.5		BRD8	5q31	0.55	0.53
	ABLIM3	5q32	-0.52	-0.5		SLC27A2	15q21.2	0.54	0.53
	MFSD5	12q13.13	-0.52	-0.5		MAST4	5q12.3	0.61	0.53
	NPNT	4q24	-0.52	-0.5		HEBP1	12p13.1	0.48	0.53
	KCNK15	20q13.12	-0.5	-0.5		HDHD2	18q21.1	0.52	0.53
	SIGIRR	11p15.5	-0.53	-0.5		CHCHD5	2q13	0.58	0.53
	MAST4	5q12.3	-0.54	-0.5		CIB3	19p13.12	0.55	0.53
	TCEAL5	Xq22.1	-0.49	-0.5		SYTL2	11q14	0.57	0.53
	C11ORF52	11q23.1	-0.53	-0.5		CASC1	12p12.1	0.6	0.53
	TRMT10A	4q23	-0.49	-0.5		PRRT3	3p25.3	0.57	0.53
	ANG	14q11.1-q11.2	-0.49	-0.49		SIRT3	11p15.5	0.55	0.53
	BCAT2	19q13	-0.44	-0.49		SLC7A8	14q11.2	0.68	0.53
	COX6C	8q22.2	-0.46	-0.49		LMNTD2	11p15.5	0.54	0.53
	CST5	20p11.21	-0.48	-0.49		GLS2	12q13.3	0.53	0.53
	GP2	16p12	-0.52	-0.49		KCNK15	20q13.12	0.6	0.53
	CFAP157	9q34.11	-0.46	-0.49		TRMT10A	4q23	0.54	0.53
	NDUFA2	5q31.2	-0.53	-0.49		COA3	17q21	0.49	0.53
	NINJ1	9q22	-0.52	-0.49		RBKS	2p23.3	0.58	0.53
	PIGH	14q24.1	-0.5	-0.49		RMND5B	5q35.3	0.63	0.53
	SAG	2q37.1	-0.47	-0.49		CST3	20p11.21	0.57	0.52
	SUOX	12q13.2	-0.52	-0.49		C4ORF32	4q25	0.59	0.52
	SEMA3B	3p21.3	-0.46	-0.49		SPATA4	4q34.2	0.53	0.52
	AP1G2	14q11.2	-0.5	-0.49		CPEB2	4p15.33	0.56	0.52
	SLC24A1	15q22	-0.48	-0.49		ERBB3	12q13	0.56	0.52
	C4ORF32	4q25	-0.53	-0.49		HAGH	16p13.3	0.51	0.52
	NUDT16	3q22.1	-0.47	-0.49		IVD	15q14-q15	0.55	0.52
	C1ORF21	1q25	-0.49	-0.49		PVRL2	19q13.2	0.6	0.52
	PPM1J	1p13.2	-0.44	-0.49		RNASE4	14q11	0.58	0.52
	COQ6	14q24.3	-0.5	-0.49		SALL2	14q11.1-q12	0.52	0.52
	APH1B	15q22.2	-0.5	-0.49		C9ORF116	9q34.3	0.66	0.52
	FAM134B	5p15.1	-0.49	-0.49		TSG101	11p15	0.51	0.52
	JADE2	5q31.1	-0.52	-0.49		NME5	5q31	0.54	0.52
	ATRIP	3p21.31	-0.47	-0.49		BECN1	17q21	0.52	0.52
	NUDT16L1	16p13.3	-0.52	-0.49		KRT37	17q21.2	0.57	0.52
	LRIG1	3p14	-0.48	-0.49		SLC24A1	15q22	0.54	0.52
	ABHD14A	3p21.1	-0.48	-0.49		CTR9	11p15.3	0.52	0.52
	LCA5L	21q22.2	-0.51	-0.49		NDFIP1	5q31.3	0.54	0.52
	SPINK4	9p13.3	-0.44	-0.49		PIGT	20q13.12	0.51	0.52
	IQCH	15q23	-0.51	-0.49		CIPC	14q24.3	0.53	0.52
	SPCS1	3p21.1	-0.48	-0.49		STK36	2q35	0.57	0.52
	LEO1	15q21.2	-0.47	-0.49		HCAR1	12q24.31	0.61	0.52
	TTC8	14q31.3	-0.5	-0.49		SPINK4	9p13.3	0.5	0.52
	AR	Xq12	-0.59	-0.48		FAAH2	Xp11.21	0.61	0.52
	ADGRB2	1p35	-0.47	-0.48		WNK4	17q21.2	0.55	0.52
	LRBA	4q31.3	-0.48	-0.48		TRIM23	5q12.3	0.56	0.51
	CIRBP	19p13.3	-0.53	-0.48		BCAT2	19q13	0.48	0.51
	ECI1	16p13.3	-0.48	-0.48		COX6C	8q22.2	0.5	0.51
	ERBB4	2q33.3-q34	-0.54	-0.48		DMXL1	5q22	0.53	0.51
	HAGH	16p13.3	-0.48	-0.48		GOLGB1	3q13	0.49	0.51
	HMGCL	1p36.1-p35	-0.49	-0.48		GP2	16p12	0.61	0.51
	LMX1B	9q33.3	-0.48	-0.48		HNRNPH2	Xq22	0.51	0.51
	MGST2	4q28.3	-0.52	-0.48		PDZK1	1q21	0.53	0.51
	ALDH6A1	14q24.3	-0.48	-0.48		CMYA5	5q14.1	0.6	0.51
	PVRL2	19q13.2	-0.52	-0.48		SUOX	12q13.2	0.58	0.51
	SCNN1A	12p13	-0.53	-0.48		WFS1	4p16.1	0.65	0.51
	IFT88	13q12.1	-0.48	-0.48		KIAA0232	4p16.1	0.61	0.51
	REPS2	Xp22.2	-0.47	-0.48		LCMT2	15q15.3	0.54	0.51
	CPEB2	4p15.33	-0.49	-0.48		RAD50	5q31	0.53	0.51
	CHRD	3q27	-0.48	-0.48		VAV3	1p13.3	0.6	0.51
	KIAA0232	4p16.1	-0.51	-0.48		TMEM115	3p21.3	0.53	0.51
	IFT140	16p13.3	-0.52	-0.48		PLEKHF2	8q22.1	0.55	0.51
	SDSL	12q24.13	-0.5	-0.48		SPG11	15q14	0.55	0.51
	KCTD6	3p14.3	-0.48	-0.48		ZC3H10	12q13.2	0.54	0.51
	KIAA0040	1q25.1	-0.51	-0.48		PRR13	12q12	0.61	0.51
	NUDT18	8p21.3	-0.5	-0.48		C17ORF58	17q24.2	0.52	0.51
	SMA4	5q13.2	-0.49	-0.48		PGPEP1	19p13.11	0.54	0.51
	GUSBP2	6p21	-0.49	-0.48		ULK4	3p22.1	0.53	0.51
	RRNAD1	1q23.1	-0.47	-0.48		COPZ1	12q13.2-q13.3	0.53	0.51
	HEBP1	12p13.1	-0.41	-0.48		HHAT	1q32	0.57	0.51
	KIF16B	20p11.23	-0.48	-0.48		FBXL7	5p15.1	0.55	0.51
	DBNDD2	20q13.12	-0.44	-0.48		LRTOMT	11q13.4	0.57	0.51
	KLHDC2	14q21.3	-0.49	-0.48		TMEM9B	11p15.3	0.5	0.51
	ACSM1	16p12.3	-0.49	-0.48		IFT46	11q23.3	0.53	0.51
	RALGAPA1	14q13.2	-0.5	-0.48		C5ORF15	5q31.1	0.54	0.51
	CCDC40	17q25.3	-0.5	-0.48		RSPH1	21q22.3	0.58	0.51
	SPRYD3	12q13.13	-0.47	-0.48		CCDC191	3q13.31	0.54	0.51
	ZC3H10	12q13.2	-0.48	-0.48		C12ORF10	12q13	0.58	0.51
	CST9L	20p11.21	-0.41	-0.48		TP53INP1	8q22	0.56	0.51
	CHMP2A	19q	-0.51	-0.48		FNIP1	5q23.3	0.53	0.51
	HOMEZ	14q11.2	-0.46	-0.48		ECI1	16p13.3	0.49	0.5
	CCDC74B	2q21.1	-0.47	-0.48		FUT8	14q24.3	0.6	0.5
	MARVELD2	5q13.2	-0.52	-0.48		HMGCL	1p36.1-p35	0.54	0.5
	C16ORF72	16p13.2	-0.51	-0.48		NBR1	17q21.31	0.5	0.5
	TMEM161B	5q14.3	-0.49	-0.48		MYL5	4p16.3	0.54	0.5
	COA3	17q21	-0.49	-0.48		NME3	16q13.3	0.61	0.5
	DNAAF1	16q24.1	-0.47	-0.48		PDHB	3p21.1-p14.2	0.5	0.5
	RHOB	2p24	-0.52	-0.47		PEX12	17q12	0.49	0.5
	MYL5	4p16.3	-0.46	-0.47		SMIM14	4p14	0.64	0.5
	PKIB	6q22.31	-0.46	-0.47		PEX19	1q23.2	0.46	0.5
	TSPAN31	12q13.3	-0.46	-0.47		SLC25A35	17p13.1	0.49	0.5
	TFF3	21q22.3	-0.57	-0.47		AKR7A2	1p36.13	0.5	0.5
	SULT1A1	16p12.1	-0.47	-0.47		CTSF	11q13	0.5	0.5
	MZF1	19q13.4	-0.51	-0.47		CPLX1	4p16.3	0.49	0.5
	ACOX2	3p14.3	-0.5	-0.47		MRPS30	5q11	0.46	0.5
	BCAS1	20q13.2	-0.51	-0.47		NKAIN1	1p35.2	0.53	0.5
	SMIM14	4p14	-0.56	-0.47		TMEM41B	11p15.4	0.49	0.5
	DAZAP2	12q12	-0.5	-0.47		AGBL2	11p11.2	0.54	0.5
	METRN	16p13.3	-0.51	-0.47		ZNF703	8p11.23	0.54	0.5
	DHRS12	13q14.3	-0.47	-0.47		PGLYRP2	19p13.12	0.54	0.5
	CELSR1	22q13.3	-0.45	-0.47		MRFAP1L1	4p16.1	0.55	0.5
	GREB1	2p25.1	-0.48	-0.47		AKR7L	1p36.13|1p35-p36.1	0.53	0.5
	CFAP43	10q25.1	-0.45	-0.47		MS4A8	11q12.2	0.48	0.5
	FAM114A2	5q33.2	-0.5	-0.47		FAM57B	16p11.2	0.44	0.5
	TCEAL4	Xq22.2	-0.42	-0.47		NUDT16L1	16p13.3	0.54	0.5
	ECI2	6p24.3	-0.48	-0.47		SFXN2	10q24.32	0.48	0.5
	KLHDC1	14q21.3	-0.49	-0.47		OCIAD1	4p11	0.54	0.5
	JKAMP	14q23.1	-0.49	-0.47		TMEM145	19q13.2	0.46	0.5
	C16ORF45	16p13.11	-0.48	-0.47		FGD3	null	0.59	0.5
	SCCPDH	1q44	-0.49	-0.47		PRR15	7p14.3	0.68	0.5
	NPDC1	9q34.3	-0.51	-0.47		SLC7A13	8q21.3	0.5	0.5
	CFAP70	10q22.2	-0.5	-0.47		NXNL2	9q22.1	0.5	0.5
	ZNF484	9q22.31	-0.49	-0.47		AK8	9q34.13	0.56	0.5
	TMEM30B	14q23.1	-0.46	-0.47		CHMP2A	19q	0.53	0.5
	EXOC6	10q23.33	-0.5	-0.47		AR	Xq12	0.68	0.49
	TMEM141	9q34.3	-0.49	-0.47		CACNA1D	3p14.3	0.51	0.49
	GEMIN8	Xp22.2	-0.47	-0.47		NUDT16	3q22.1	0.5	0.49
	DALRD3	3p21.31	-0.5	-0.47		CSNK1G3	5q23	0.49	0.49
	COPZ1	12q13.2-q13.3	-0.47	-0.47		GRPR	Xp22.2	0.52	0.49
	PLCD4	2q35	-0.47	-0.47		IKBKB	8p11.2	0.45	0.49
	PLIN5	19p13.3	-0.47	-0.47		KRT18	12q13	0.61	0.49
	KAT6B	10q22.2	-0.43	-0.47		ZNF92	7q11.21	0.48	0.49
	CCDC24	1p34.1	-0.47	-0.47		PRKAB1	12q24.1-q24.3	0.49	0.49
	GLS2	12q13.3	-0.44	-0.47		SRP14	15q22	0.53	0.49
	CCDC191	3q13.31	-0.48	-0.47		NEK4	3p21.1	0.45	0.49
	MISP	19p13.3	-0.48	-0.47		TCEA3	1p36.12	0.48	0.49
	WNK4	17q21.2	-0.45	-0.47		TSPYL1	6q22.1	0.44	0.49
	LMF1	16p13.3	-0.48	-0.47		ZNF24	18q12	0.51	0.49
	NEK10	3p24.1	-0.47	-0.47		ZNF174	16p13.3	0.45	0.49
	EFCAB11	14q32.11	-0.51	-0.47		RIMS4	20q13.12	0.56	0.49
	FAM102A	9q34.11	-0.48	-0.47		TOX4	14q11.2	0.55	0.49
	STH	17q21.1	-0.47	-0.47		FAM114A2	5q33.2	0.56	0.49
	BCL2	18q21.3	-0.46	-0.46		GLIPR1L2	12q21.2	0.51	0.49
	CAMLG	5q23	-0.48	-0.46		SPEF2	5p13.2	0.52	0.49
	CSNK1G3	5q23	-0.45	-0.46		MDP1	14q12	0.54	0.49
	HPX	11p15.5-p15.4	-0.46	-0.46		CPEB4	5q21	0.52	0.49
	IGBP1	Xq13.1-q13.3	-0.47	-0.46		SLC46A1	17q11.2	0.46	0.49
	GLIPR1L2	12q21.2	-0.46	-0.46		ZNF688	16p11.2	0.55	0.49
	TMBIM6	12q13.12	-0.5	-0.46		KIAA1211L	2q11.2	0.54	0.49
	XPA	9q22.3	-0.48	-0.46		NDUFAF1	15q11.2-q21.3	0.54	0.49
	BAIAP3	16p13.3	-0.46	-0.46		KCTD3	1q41	0.55	0.49
	SCAMP4	19p13.3	-0.48	-0.46		GHDC	17q21.2	0.51	0.49
	PJA2	5q21.3	-0.49	-0.46		CHIC1	Xq13.2	0.5	0.49
	NEK11	3q22.1	-0.44	-0.46		NEK10	3p24.1	0.56	0.49
	LRRC27	10q26.3	-0.43	-0.46		CLASP2	3p22.3	0.39	0.49
	FUZ	19q13.33	-0.44	-0.46		KAT6B	10q22.2	0.49	0.49
	CPLX1	4p16.3	-0.45	-0.46		TRIM4	7q22-q31.1	0.47	0.49
	TP53TG1	7q21.1	-0.5	-0.46		TTC8	14q31.3	0.58	0.49
	SPEF2	5p13.2	-0.47	-0.46		DNAAF1	16q24.1	0.52	0.49
	CSAD	12q13.11-q14.3	-0.47	-0.46		SPEF1	20p13	0.55	0.49
	COQ4	9q34.11	-0.5	-0.46		G6PC3	17q21.31	0.5	0.49
	TMED7	5q22.3	-0.49	-0.46		RIBC1	Xp11.22	0.48	0.49
	RASEF	9q21.32	-0.48	-0.46		CCDC96	4p16.1	0.6	0.49
	SLC39A9	14q24.1	-0.48	-0.46		OSCP1	1p34.3	0.54	0.49
	PIGV	1p36.11	-0.46	-0.46		CERS2	1q21.3	0.51	0.49
	LRG1	19p13.3	-0.48	-0.46		ZNF564	19p13.2	0.48	0.49
	ARFIP2	11p15	-0.46	-0.46		APEH	3p21.31	0.51	0.48
	CDK20	9q22.1	-0.44	-0.46		CAMLG	5q23	0.58	0.48
	LZTFL1	3p21.3	-0.44	-0.46		CPB1	3q24	0.53	0.48
	PGPEP1	19p13.11	-0.49	-0.46		DNAH5	5p15.2	0.5	0.48
	IQCD	12q24.13	-0.44	-0.46		CMBL	5p15.2	0.61	0.48
	KIF13B	8p12	-0.45	-0.46		HSD17B4	5q21	0.6	0.48
	PGLYRP2	19p13.12	-0.44	-0.46		PAPD4	5q14.1	0.53	0.48
	DCDC5	11p14.1	-0.44	-0.46		NDUFA2	5q31.2	0.53	0.48
	LRTOMT	11q13.4	-0.5	-0.46		P2RX4	12q24.32	0.53	0.48
	CST9	20p11.21	-0.43	-0.46		PEX7	6q23.3	0.43	0.48
	HCAR1	12q24.31	-0.48	-0.46		SPR	2p14-p12	0.5	0.48
	OSCP1	1p34.3	-0.45	-0.46		LETM2	8p11.23	0.44	0.48
	EPB41L5	2q14.2	-0.46	-0.46		MZF1	19q13.4	0.54	0.48
	EFCAB6	22q13.2	-0.48	-0.46		IFT88	13q12.1	0.51	0.48
	EFCAB12	3q21.3	-0.44	-0.46		BAIAP3	16p13.3	0.53	0.48
	KIF9	3p21.31	-0.46	-0.46		KIAA0040	1q25.1	0.55	0.48
	MRPS36	5q13.2	-0.5	-0.46		GREB1	2p25.1	0.63	0.48
	CHAD	17q21.33	-0.45	-0.45		RAI2	Xp22	0.53	0.48
	GLUL	1q31	-0.46	-0.45		ANKRD42	11q14.1	0.56	0.48
	GFRA1	10q26.11	-0.49	-0.45		ZNF680	7q11.21	0.48	0.48
	KCNJ3	2q24.1	-0.43	-0.45		THTPA	14q11.2	0.52	0.48
	NBR1	17q21.31	-0.44	-0.45		ASB13	10p15.1	0.45	0.48
	BCAM	19q13.2	-0.47	-0.45		ACBD4	17q21.31	0.48	0.48
	P2RX4	12q24.32	-0.47	-0.45		PTCD2	5q13.2	0.51	0.48
	PFDN5	12q12	-0.48	-0.45		NEK11	3q22.1	0.49	0.48
	RORC	1q21	-0.48	-0.45		TMEM205	19p13.2	0.53	0.48
	RNASE4	14q11	-0.49	-0.45		CFAP43	10q25.1	0.51	0.48
	THPO	3q27	-0.43	-0.45		MTERF2	12q24.1	0.5	0.48
	TFF1	21q22.3	-0.42	-0.45		TEX264	3p21.31	0.48	0.48
	SULT1A2	16p12.1	-0.44	-0.45		PHF7	3p21.1	0.47	0.48
	SURF1	9q34.2	-0.48	-0.45		POLR3K	16p13.3	0.47	0.48
	SUGT1P3	13q14.11	-0.44	-0.45		FAM86JP	3q21.2	0.48	0.48
	IZUMO4	19p13.3	-0.45	-0.45		CFAP70	10q22.2	0.51	0.48
	BECN1	17q21	-0.45	-0.45		MGC34796	1p32	0.5	0.48
	ZFYVE16	5q14	-0.48	-0.45		ZNF446	19q13.43	0.52	0.48
	TSPAN1	1p34.1	-0.55	-0.45		AKR7A3	1p36.13	0.55	0.48
	EFHC1	6p12.3	-0.44	-0.45		EMC3	3p25.3	0.48	0.48
	NEIL1	15q24.2	-0.47	-0.45		FAM179B	14q21.2	0.49	0.48
	KCNK6	19q13.1	-0.49	-0.45		MAN2B2	4p16.1	0.59	0.48
	ACOT2	14q24.3	-0.47	-0.45		UBE3B	12q24.11	0.49	0.48
	CAPN9	1q42.11-q42.3	-0.44	-0.45		ARFGEF3	6q23.3	0.47	0.48
	CMBL	5p15.2	-0.53	-0.45		SYS1	20q13.12	0.52	0.48
	PTPRT	20q12-q13	-0.47	-0.45		ORAI3	16p11.2	0.55	0.48
	RAPGEF3	12q13.1	-0.48	-0.45		ACMSD	2q21.3	0.43	0.48
	TMEM121	14q32.33	-0.44	-0.45		METTL15	11p14.1	0.49	0.48
	NSMCE1	16p12.1	-0.47	-0.45		ABCA3	16p13.3	0.5	0.47
	GALNT7	4q31.1	-0.44	-0.45		AGTR1	3q24	0.5	0.47
	UBE3B	12q24.11	-0.43	-0.45		CHAD	17q21.33	0.53	0.47
	FGD3	null	-0.47	-0.45		CYB5A	18q23	0.56	0.47
	SFXN2	10q24.32	-0.44	-0.45		CYP2A7	19q13.2	0.42	0.47
	TMEM41B	11p15.4	-0.42	-0.45		GNPDA2	4p12	0.48	0.47
	RGL3	19p13.2	-0.45	-0.45		GLUD1	10q23.3	0.5	0.47
	PRR13	12q12	-0.51	-0.45		GLUL	1q31	0.52	0.47
	PHYHD1	9q34.11	-0.44	-0.45		MFAP1	15q15.3	0.47	0.47
	KCNE4	2q36.1	-0.46	-0.45		MYO6	6q13	0.46	0.47
	AFTPH	2p14	-0.43	-0.45		SERPINA5	14q32.1	0.53	0.47
	SIDT1	3q13.2	-0.56	-0.45		CDK17	12q23.1	0.48	0.47
	ELP2	18q12.2	-0.44	-0.45		SERPINI1	3q26.1	0.44	0.47
	CIPC	14q24.3	-0.43	-0.45		TSPAN31	12q13.3	0.49	0.47
	FAM98C	19q13.2	-0.47	-0.45		SEMA3F	3p21.3	0.53	0.47
	TKFC	11q12.2	-0.46	-0.45		TAF9	5q13.2	0.51	0.47
	SPTBN4	19q13.13	-0.45	-0.45		ANKRD24	19p13.3	0.4	0.47
	PREX1	20q13.13	-0.47	-0.45		UBE2B	5q31.1	0.49	0.47
	KIAA1324	1p13.3	-0.49	-0.45		ZNF20	19p13.2	0.44	0.47
	TJP3	19p13.3	-0.48	-0.45		ZNF91	19p12	0.5	0.47
	SERTAD3	19q13.2	-0.46	-0.45		NRIP1	21q11.2	0.55	0.47
	SLC25A35	17p13.1	-0.42	-0.45		ACOX2	3p14.3	0.53	0.47
	BPIFB1	20q11.21	-0.49	-0.45		BCAS1	20q13.2	0.57	0.47
	BAG1	9p12	-0.41	-0.44		RNF14	5q23.3-q31.1	0.48	0.47
	FAM86JP	3q21.2	-0.43	-0.44		RAB11FIP3	16p13.3	0.51	0.47
	BLVRB	19q13.1-q13.2	-0.49	-0.44		IFT140	16p13.3	0.55	0.47
	CCNH	5q13.3-q14	-0.47	-0.44		PTPRT	20q12-q13	0.56	0.47
	CYB5A	18q23	-0.46	-0.44		SECISBP2	9q22.2	0.48	0.47
	MPP7	10p12.1	-0.48	-0.44		SMIM7	19p13.11	0.47	0.47
	GFER	16p13.3-p13.12	-0.45	-0.44		EGLN2	19q13.2	0.43	0.47
	HNRNPH2	Xq22	-0.4	-0.44		MZT2B	2q21.1	0.44	0.47
	IDUA	4p16.3	-0.47	-0.44		FBXO38	5q32	0.51	0.47
	RARA	17q21	-0.43	-0.44		AIG1	6q24.2	0.44	0.47
	DOK7	4p16.3	-0.43	-0.44		JKAMP	14q23.1	0.54	0.47
	PRRG2	19q13.33	-0.46	-0.44		TMEM128	4p16.3	0.5	0.47
	PRRT3	3p25.3	-0.46	-0.44		ELOVL2	6p24.2	0.46	0.47
	SLC7A2	8p22	-0.46	-0.44		ZSCAN32	16p13.3	0.53	0.47
	SIAH2	3q25	-0.42	-0.44		SSH3	11q13.2	0.56	0.47
	TMEM145	19q13.2	-0.41	-0.44		SLC25A38	3p22.1	0.47	0.47
	SREBF1	17p11.2	-0.45	-0.44		USP47	11p15.3	0.49	0.47
	TRH	3q13.3-q21	-0.36	-0.44		MARVELD2	5q13.2	0.52	0.47
	CMYA5	5q14.1	-0.48	-0.44		STK32B	4p16.2	0.52	0.47
	SELENBP1	1q21.3	-0.49	-0.44		COG2	1q42.2	0.48	0.47
	TLE6	19p13.3	-0.44	-0.44		TRAK1	3p22.1	0.45	0.47
	MTL5	11q13.2-q13.3	-0.43	-0.44		MREG	2q35	0.58	0.47
	BRD8	5q31	-0.44	-0.44		H2AFJ	12p12.3	0.42	0.47
	EDEM3	1q25	-0.45	-0.44		GLT8D1	3p21.1	0.53	0.47
	PLEKHH3	17q21.2	-0.44	-0.44		NEDD4L	18q21.31	0.43	0.47
	CACFD1	9q34	-0.45	-0.44		C14ORF79	14q32.33	0.5	0.47
	LONRF2	2q11.2	-0.47	-0.44		SERINC1	6q22.31	0.45	0.47
	FBXO38	5q32	-0.45	-0.44		POLD4	11q13	0.55	0.47
	HEMK1	3p21.3	-0.46	-0.44		ZNF799	19p13.2	0.47	0.47
	FAAH2	Xp11.21	-0.48	-0.44		ABHD14A	3p21.1	0.47	0.47
	LRRC73	6p21.1	-0.44	-0.44		MYRIP	3p22.1	0.57	0.47
	STK32B	4p16.2	-0.43	-0.44		C16ORF72	16p13.2	0.52	0.47
	MREG	2q35	-0.47	-0.44		SAMD15	14q24.3	0.5	0.47
	ERBB2IP	5q12.3	-0.46	-0.44		MCCC2	5q12-q13	0.52	0.47
	SYTL2	11q14	-0.47	-0.44		KIF9	3p21.31	0.5	0.47
	AKR7A3	1p36.13	-0.45	-0.44		EFCAB6	22q13.2	0.55	0.47
	TTC39A	1p32.3	-0.47	-0.44		LYPD6	2q23.2	0.48	0.47
	ZFYVE19	15q15.1	-0.43	-0.44		NSMCE1	16p12.1	0.52	0.46
	FLYWCH2	16p13.3	-0.45	-0.44		FOXD2	1p34-p32	0.47	0.46
	NICN1	3p21.31	-0.43	-0.44		IRS1	2q36	0.54	0.46
	COQ5	12q24.31	-0.43	-0.44		SMAD3	15q22.33	0.45	0.46
	SPDEF	6p21.3	-0.61	-0.44		MAG	19q13.1	0.46	0.46
	TP53INP1	8q22	-0.45	-0.44		MGST2	4q28.3	0.46	0.46
	KIAA1211L	2q11.2	-0.47	-0.44		ENPP1	6q22-q23	0.52	0.46
	SHISA4	1q32.1	-0.45	-0.44		CCDC125	5q13.2	0.52	0.46
	EBF4	20p13	-0.47	-0.44		SLC1A2	11p13-p12	0.45	0.46
	CERS2	1q21.3	-0.44	-0.44		TBX3	12q24.21	0.52	0.46
	CASD1	7q21.3	-0.38	-0.44		UBE3A	15q11.2	0.44	0.46
	MCCC2	5q12-q13	-0.46	-0.44		VEZF1	17q22	0.5	0.46
	BTD	3p25	-0.43	-0.43		HIST1H2AJ	6p22.1	0.43	0.46
	DBP	19q13.3	-0.45	-0.43		PIGQ	16p13.3	0.49	0.46
	GOLGA1	9q33.3	-0.45	-0.43		SLC9A3R1	17q25.1	0.52	0.46
	GSTZ1	14q24.3	-0.43	-0.43		MED7	5q33.3	0.53	0.46
	LAMB2	3p21	-0.45	-0.43		SCAMP1	5q14.1	0.48	0.46
	MAG	19q13.1	-0.38	-0.43		FRY	13q13.1	0.5	0.46
	CD46	1q32	-0.43	-0.43		RAMP2	17q12-q21.1	0.46	0.46
	MYO6	6q13	-0.42	-0.43		RAMP1	2q36-q37.1	0.49	0.46
	BTG2	1q32	-0.45	-0.43		CGRRF1	14q22.2	0.54	0.46
	BHLHE40	3p26	-0.48	-0.43		STARD10	11q13	0.59	0.46
	ARHGAP32	11q24.3	-0.42	-0.43		ACOT2	14q24.3	0.51	0.46
	PRR15L	17q21.32	-0.48	-0.43		WDR6	3p21.31	0.46	0.46
