# Supplementary material for: Y-box binding protein YBX1 and its correlated genes as biomarkers for poor outcomes in patients with breast cancer
Source: Oncotarget. 2018 Dec 14;9(98):37216–28. doi: 10.18632/oncotarget.26469 (PMC6324687; doi:10.18632/oncotarget.26469)
Supplement: Supplementary file 4 [file oncotarget-09-37216-s004.xlsx]

## Sheet: YB-1(+)ER(-)overlap
	Supplementary Table 3: Association of YBX1 positvely correlated genes and ESR1 negaatively correlated genes
	Red character showing overlapped genes
	YBX1 positively correlated genes					ESR1 negatively correlated genes
	Gene Symbol	Cytoband	Pearson Score	Spearman Score		Gene Symbol	Cytoband	Pearson Score	Spearman Score
	UQCRH	1p34.1	0.67	0.64		EGFR	7p12	-0.7	-0.69
	CCDC82	11q21	0.61	0.64		PSAT1	9q21.2	-0.76	-0.68
	MSL3	Xp22.3	0.62	0.64		DSC2	18q12.1	-0.72	-0.66
	CTPS1	1p34.1	0.65	0.63		YBX1	1p34	-0.7	-0.66
	UTP11L	1p34.3	0.66	0.63		B3GNT5	3q28	-0.8	-0.66
	FMNL2	2q23.3	0.63	0.63		PPP1R14C	6q24.3-q25.3	-0.74	-0.65
	CDC20	1p34.1	0.65	0.62		BCL11A	2p16.1	-0.74	-0.64
	CDCA7	2q31	0.65	0.62		RARRES1	3q25.32	-0.61	-0.63
	B3GNT5	3q28	0.69	0.62		MSL3	Xp22.3	-0.66	-0.63
	MTHFD1L	6q25.1	0.63	0.62		PADI2	1p36.13	-0.68	-0.63
	PRKY	Yp11.2	0.63	0.61		ACOT9	Xp22.11	-0.55	-0.63
	UQCRHL	1p36.21	0.65	0.61		SMCO4	11q21	-0.65	-0.63
	PSAT1	9q21.2	0.65	0.61		MID1	Xp22	-0.61	-0.62
	LRP8	1p34	0.61	0.6		FSCN1	7p22	-0.66	-0.62
	FAM49A	2p24.2	0.58	0.6		CCDC82	11q21	-0.63	-0.62
	MID1	Xp22	0.58	0.59		VGLL1	Xq26.3	-0.74	-0.62
	ORC1	1p32	0.62	0.59		MPP6	7p15	-0.66	-0.62
	CDCA8	1p34.3	0.61	0.59		NCS1	9q34	-0.64	-0.62
	FAM171A1	10p13	0.65	0.59		MSANTD3	9q31.1	-0.64	-0.62
	CLCN4	Xp22.3	0.58	0.58		MTHFD1L	6q25.1	-0.68	-0.62
	EGFR	7p12	0.56	0.58		CDK6	7q21-q22	-0.64	-0.61
	FABP5	8q21.13	0.58	0.58		PRKX	Xp22.3	-0.67	-0.61
	IL12RB2	1p31.3-p31.2	0.59	0.58		PRKY	Yp11.2	-0.68	-0.61
	LDHB	12p12.2-p12.1	0.6	0.58		FZD9	7q11.23	-0.71	-0.61
	RARRES1	3q25.32	0.56	0.58		FAM49A	2p24.2	-0.61	-0.61
	TTYH3	7p22	0.56	0.58		KCNN4	19q13.2	-0.67	-0.6
	MPP6	7p15	0.6	0.58		HAPLN3	15q26.1	-0.63	-0.6
	SMCO4	11q21	0.56	0.58		ARHGEF4	2q22	-0.61	-0.6
	YEATS2	3q27.1	0.65	0.58		RNF145	5q33.3	-0.58	-0.6
	SLC43A3	11q11	0.58	0.58		MRAS	3q22.3	-0.63	-0.6
	NASP	1p34.1	0.62	0.57		AMOTL1	11q14.3	-0.58	-0.6
	PRKX	Xp22.3	0.59	0.57		NCOA7	6q22.32	-0.63	-0.59
	PSMB2	1p34.2	0.58	0.57		NFIB	9p24.1	-0.58	-0.59
	RSU1	10p13	0.58	0.57		TLE4	9q21.31	-0.55	-0.59
	HAPLN3	15q26.1	0.57	0.57		RASAL1	12q23-q24	-0.67	-0.59
	PABPC4	1p34.2	0.56	0.57		PROM1	4p15.32	-0.6	-0.59
	UBE2E3	2q32.1	0.56	0.57		UBE2E3	2q32.1	-0.58	-0.59
	ADGRG6	6q24.1	0.53	0.57		USB1	16q21	-0.61	-0.59
	DEPDC1	1p31.2	0.58	0.57		FMNL2	2q23.3	-0.63	-0.59
	CORO1C	12q24.1	0.56	0.57		TMEM123	11q22.1	-0.63	-0.59
	MRAS	3q22.3	0.58	0.57		CDCA7	2q31	-0.68	-0.59
	TUBB6	18p11.21	0.56	0.57		PLEKHG1	6q25.1	-0.58	-0.59
	PRPF38A	1p32.3	0.63	0.57		KRT16	17q21.2	-0.67	-0.58
	MAML2	11q21	0.56	0.57		YBX3	12p13.1	-0.58	-0.58
	PLEKHG1	6q25.1	0.59	0.57		BTG3	21q21.1	-0.62	-0.58
	CCNE1	19q12	0.62	0.56		TTYH3	7p22	-0.57	-0.58
	TMCC2	1q32.1	0.57	0.56		HPDL	1p34.1	-0.66	-0.58
	ACTR3	2q14.1	0.54	0.56		GLIPR2	9p13.3	-0.57	-0.58
	KIF2C	1p34.1	0.56	0.56		RBM38	20q13.31	-0.59	-0.58
	TTC7A	2p21	0.55	0.56		CORO1C	12q24.1	-0.58	-0.58
	PDSS1	10p12.1	0.6	0.56		TRIM29	11q23.3	-0.59	-0.58
	GNL2	1p34.3	0.57	0.56		ACE2	Xp22	-0.63	-0.58
	RNF145	5q33.3	0.54	0.56		EPHB6	7q33-q35	-0.53	-0.57
	DSC2	18q12.1	0.6	0.55		FOXC1	6p25	-0.71	-0.57
	IFRD1	7q31.1	0.61	0.55		CXCL1	4q21	-0.57	-0.57
	MSN	Xq11.1	0.55	0.55		SRSF12	6q15	-0.71	-0.57
	RPS6KA3	Xp22.2-p22.1	0.49	0.55		PLD1	3q26	-0.56	-0.57
	SRD5A1	5p15	0.54	0.55		RBMS1	2q24.2	-0.52	-0.57
	TTK	6q14.1	0.57	0.55		LMO4	1p22.3	-0.61	-0.57
	BTG3	21q21.1	0.55	0.55		MAP4K4	2q11.2-q12	-0.58	-0.57
	NCOA7	6q22.32	0.56	0.55		TTLL4	2p24.3-p24.1	-0.7	-0.57
	CENPW	6q22.32	0.59	0.55		USP6NL	10p13	-0.66	-0.57
	ACOT9	Xp22.11	0.51	0.55		MAML2	11q21	-0.6	-0.57
	PAK1IP1	6p24.2	0.58	0.55		TUBB6	18p11.21	-0.55	-0.57
	NT5DC2	3p21.1	0.54	0.55		ADGRG6	6q24.1	-0.55	-0.57
	RRAGC	1p34	0.53	0.55		TTC7A	2p21	-0.6	-0.57
	PLIN2	9p22.1	0.51	0.54		FAM171A1	10p13	-0.68	-0.57
	AMD1	6q21	0.52	0.54		NXN	17p13.3	-0.56	-0.57
	CDK6	7q21-q22	0.56	0.54		ART3	4q21.1|4p15.1-p14	-0.69	-0.56
	CENPA	2p23.3	0.55	0.54		CDH3	16q22.1	-0.57	-0.56
	DAPK1	9q21.33	0.55	0.54		GSTP1	11q13	-0.59	-0.56
	ACSL4	Xq22.3-q23	0.52	0.54		NFIL3	9q22	-0.55	-0.56
	PIM1	6p21.2	0.54	0.54		PFKP	10p15.3-p15.2	-0.58	-0.56
	TLE4	9q21.31	0.52	0.54		PLAGL1	6q24-q25	-0.57	-0.56
	CDK2AP1	12q24.31	0.59	0.54		RSU1	10p13	-0.56	-0.56
	RAD54L	1p32	0.58	0.54		S100A8	1q21	-0.55	-0.56
	YBX3	12p13.1	0.54	0.54		WNT6	2q35	-0.64	-0.56
	TMEFF1	9q31	0.57	0.54		JRKL	11q21	-0.62	-0.56
	SUV39H2	10p13	0.57	0.54		IL22RA2	6q23.3	-0.62	-0.56
	MAP4K4	2q11.2-q12	0.56	0.54		C1ORF106	1q32.1	-0.56	-0.56
	MAPRE2	18q12.1	0.52	0.54		ATP11A	13q34	-0.64	-0.56
	SRSF12	6q15	0.63	0.54		NT5DC2	3p21.1	-0.6	-0.56
	UBE2J1	6q15	0.52	0.54		CCNE1	19q12	-0.66	-0.55
	LYAR	4p16.3	0.58	0.54		CDC20	1p34.1	-0.62	-0.55
	C1ORF106	1q32.1	0.53	0.54		CSRP2	12q21.1	-0.61	-0.55
	BCL11A	2p16.1	0.59	0.54		EN1	2q14.2	-0.67	-0.55
	NCS1	9q34	0.58	0.54		FOXL1	16q24	-0.72	-0.55
	MSANTD3	9q31.1	0.56	0.54		MFGE8	15q25	-0.55	-0.55
	ART3	4q21.1|4p15.1-p14	0.6	0.53		ST8SIA1	12p12.1-p11.2	-0.62	-0.55
	DPH2	1p34	0.58	0.53		DDX26B	Xq26.3	-0.56	-0.55
	IFNAR2	21q22.11	0.53	0.53		LRP8	1p34	-0.61	-0.55
	PLD1	3q26	0.51	0.53		CDK2AP1	12q24.31	-0.68	-0.55
	RANBP1	22q11.21	0.57	0.53		BBOX1	11p14.2	-0.52	-0.55
	FSCN1	7p22	0.56	0.53		CHST3	10q22.1	-0.56	-0.55
	TAF4B	18q11.2	0.59	0.53		B3GNT3	19p13.1	-0.53	-0.55
	ADAT2	6q24.2	0.56	0.53		ITM2C	2q37	-0.55	-0.55
	DDX26B	Xq26.3	0.53	0.53		GAL	11q13.3	-0.6	-0.55
	PPP1R14C	6q24.3-q25.3	0.63	0.53		YEATS2	3q27.1	-0.66	-0.55
	SLC36A4	11q21	0.52	0.53		LRIG3	12q14.1	-0.53	-0.55
	RGMA	15q26.1	0.57	0.53		GPR161	1q24.2	-0.6	-0.55
	MCM10	10p13	0.53	0.53		RGMA	15q26.1	-0.64	-0.55
	RBM38	20q13.31	0.54	0.53		ABTB2	11p13	-0.62	-0.55
	CCDC88A	2p16.1	0.53	0.53		PPP1R14B	11q13	-0.57	-0.55
	FAM126A	7p15.3	0.54	0.53		TNFRSF21	6p21.1	-0.6	-0.55
	COTL1	16q24.1	0.54	0.53		CLCN4	Xp22.3	-0.6	-0.54
	EML4	2p21	0.53	0.53		RCAN1	21q22.12	-0.52	-0.54
	GLIPR2	9p13.3	0.54	0.53		ENO1	1p36.2	-0.59	-0.54
	ZFP69B	1p34.2	0.56	0.53		GFRA3	5q31.1-q31.3	-0.65	-0.54
	NABP1	2q32.3	0.5	0.53		HIST1H1A	6p21.3	-0.67	-0.54
	RNASEH1	2p25	0.56	0.53		IFRD1	7q31.1	-0.66	-0.54
	ADCY7	16q12.1	0.51	0.52		IL12RB2	1p31.3-p31.2	-0.63	-0.54
	BUB1	2q14	0.52	0.52		UNC13D	17q25.1	-0.5	-0.54
	CDC25A	3p21	0.55	0.52		PRNP	20p13	-0.53	-0.54
	DKC1	Xq28	0.56	0.52		RPS6KA3	Xp22.2-p22.1	-0.48	-0.54
	MYO1E	15q22.2	0.49	0.52		S100A9	1q21	-0.51	-0.54
	C3ORF58	3q24	0.53	0.52		CX3CL1	16q13	-0.53	-0.54
	RAP2A	13q34	0.52	0.52		SOX11	2p25	-0.64	-0.54
	SKP2	5p13	0.55	0.52		STAC	3p22.3	-0.64	-0.54
	STIL	1p32	0.54	0.52		UQCRH	1p34.1	-0.65	-0.54
	STAC	3p22.3	0.6	0.52		LY6D	8q24	-0.63	-0.54
	MTMR2	11q22	0.54	0.52		KCNK5	6p21	-0.61	-0.54
	COLGALT1	19p13.11	0.51	0.52		PNMA5	Xq28	-0.58	-0.54
	CHST11	12q	0.47	0.52		NHSL1	6q23.3	-0.57	-0.54
	CPNE2	16q13	0.48	0.52		CPNE2	16q13	-0.51	-0.54
	CENPN	16q23.2	0.53	0.52		LEMD1	1q32.1	-0.65	-0.54
	SLC16A10	6q21-q22	0.53	0.52		E2F3	6p22	-0.63	-0.53
	DOCK7	1p31.3	0.55	0.52		GPM6B	Xp22.2	-0.58	-0.53
	HPDL	1p34.1	0.57	0.52		KRT81	12q13	-0.52	-0.53
	ACE2	Xp22	0.51	0.52		LAD1	1q25.1-q32.3	-0.54	-0.53
	TNFRSF21	6p21.1	0.54	0.52		PTPN14	1q32.2	-0.57	-0.53
	BCL2A1	15q24.3	0.5	0.51		RAP2B	3q25.2	-0.52	-0.53
	CHODL	21q11.2	0.58	0.51		TMEFF1	9q31	-0.58	-0.53
	CHI3L1	1q32.1	0.47	0.51		MATN4	20q13.12	-0.67	-0.53
	CTSC	11q14.2	0.48	0.51		MTMR2	11q22	-0.59	-0.53
	CSRP2	12q21.1	0.53	0.51		KALRN	3q21.2	-0.64	-0.53
	E2F3	6p22	0.57	0.51		TMCC2	1q32.1	-0.59	-0.53
	ETS1	11q23.3	0.51	0.51		ARL4C	2q37.1	-0.47	-0.53
	LBR	1q42.1	0.52	0.51		CIB2	15q24	-0.58	-0.53
	STMN1	1p36.11	0.55	0.51		SLC6A14	Xq23	-0.63	-0.53
	ODC1	2p25	0.55	0.51		UQCRHL	1p36.21	-0.64	-0.53
	NFIL3	9q22	0.5	0.51		AKR1E2	10p15.1	-0.62	-0.53
	PLXNA1	3q21.3	0.54	0.51		DESI2	1q44	-0.61	-0.53
	PLCG2	16q24.1	0.51	0.51		RHCG	15q25	-0.64	-0.53
	ST8SIA1	12p12.1-p11.2	0.55	0.51		FAM126A	7p15.3	-0.53	-0.53
	RPS7	2p25	0.55	0.51		LANCL3	Xp21.1	-0.6	-0.53
	FZD9	7q11.23	0.58	0.51		CCNYL1	2q33.3	-0.58	-0.53
	KLF11	2p25	0.56	0.51		SMOX	20p13	-0.56	-0.53
	JRKL	11q21	0.53	0.51		DZIP1	13q32.1	-0.53	-0.53
	NIP7	16q22.1	0.54	0.51		RNF217	6q22.31	-0.51	-0.53
	ARHGEF4	2q22	0.54	0.51		PDSS1	10p12.1	-0.61	-0.53
	PELI1	2p13.3	0.55	0.51		PELI1	2p13.3	-0.62	-0.53
	HRASLS	3q29	0.49	0.51		MICAL3	22q11.21	-0.57	-0.53
	NHSL1	6q23.3	0.52	0.51		PHF19	9q33.2	-0.53	-0.53
	ANLN	7p15-p14	0.53	0.51		CENPW	6q22.32	-0.64	-0.53
	PRKD3	2p21	0.51	0.51		NABP1	2q32.3	-0.48	-0.53
	MLXIP	12q24.31	0.53	0.51		ANXA1	9q21.13	-0.48	-0.52
	SEPHS1	10p14	0.55	0.51		C1QL2	2q14.2	-0.58	-0.52
	NT5C2	10q24.32	0.51	0.51		FABP7	6q22-q23	-0.58	-0.52
	RELT	11q13.4	0.49	0.51		MSN	Xq11.1	-0.53	-0.52
	C21ORF91	21q21.1	0.53	0.51		MYO1E	15q22.2	-0.49	-0.52
	TMEM123	11q22.1	0.53	0.51		NOTCH1	9q34.3	-0.58	-0.52
	LPIN1	2p25.1	0.56	0.51		PLCB4	20p12	-0.49	-0.52
	ATP11B	3q27	0.46	0.51		PLOD1	1p36.22	-0.62	-0.52
	PHF19	9q33.2	0.51	0.51		POMC	2p23.3	-0.52	-0.52
	AGO1	1p34.3	0.57	0.51		PTK7	6p21.1-p12.2	-0.49	-0.52
	BEND3	6q21	0.54	0.51		SRD5A1	5p15	-0.53	-0.52
	SIRPA	20p13	0.46	0.5		UCK2	1q23	-0.6	-0.52
	CHEK1	11q24.2	0.52	0.5		PTCHD1	Xp22.11	-0.64	-0.52
	ENO1	1p36.2	0.5	0.5		SPHK1	17q25.2	-0.5	-0.52
	EPHB6	7q33-q35	0.48	0.5		SLC5A6	2p23	-0.5	-0.52
	FUT4	11q21	0.49	0.5		SH2D2A	1q21	-0.52	-0.52
	LANCL3	Xp21.1	0.52	0.5		NPM3	10q24.31	-0.54	-0.52
	NFIB	9p24.1	0.52	0.5		ULBP2	6q25	-0.55	-0.52
	PKP1	1q32	0.53	0.5		LIMD2	17q23.3	-0.5	-0.52
	PLAGL1	6q24-q25	0.5	0.5		ATP6V1C2	null	-0.59	-0.52
	PIWIL4	11q21	0.49	0.5		AADAT	4q33	-0.59	-0.52
	RBMS1	2q24.2	0.48	0.5		ANLN	7p15-p14	-0.57	-0.52
	PLA2G7	6p21.2-p12	0.46	0.5		SLC36A4	11q21	-0.57	-0.52
	CDC123	10p13	0.5	0.5		TES	7q31.2	-0.48	-0.52
	KALRN	3q21.2	0.55	0.5		APBA2	15q11-q12	-0.55	-0.51
	DLGAP5	14q22.3	0.5	0.5		CHI3L1	1q32.1	-0.49	-0.51
	AUNIP	1p36.11	0.52	0.5		CRYAB	11q23.1	-0.49	-0.51
	NMT2	10p13	0.5	0.5		ETS1	11q23.3	-0.49	-0.51
	CHST2	3q24	0.52	0.5		LBR	1q42.1	-0.57	-0.51
	TTLL4	2p24.3-p24.1	0.58	0.5		ORC1	1p32	-0.6	-0.51
	PADI2	1p36.13	0.52	0.5		PKP1	1q32	-0.56	-0.51
	NDC80	18p11.32	0.52	0.5		MALL	2q13	-0.59	-0.51
	ORC6	16q12	0.5	0.5		TMSB10	2p11.2	-0.48	-0.51
	GTPBP4	10p15-p14	0.54	0.5		CYP7B1	8q21.3	-0.51	-0.51
	NUS1	6q22.1	0.51	0.5		ACTR3	2q14.1	-0.51	-0.51
	LMNB2	19p13.3	0.56	0.5		CDC42EP1	22q13.1	-0.52	-0.51
	ZCCHC11	1p32.3	0.51	0.5		SFT2D2	1q24.2	-0.62	-0.51
	RIPK4	21q22.3	0.47	0.5		WNT10A	2q35	-0.51	-0.51
	ATP11A	13q34	0.53	0.5		NIP7	16q22.1	-0.56	-0.51
	ABTB2	11p13	0.52	0.5		PAK1IP1	6p24.2	-0.59	-0.51
	CCNY	10p11.21	0.5	0.5		MCM10	10p13	-0.58	-0.51
	AGO2	8q24	0.51	0.5		SLC2A12	6q23.2	-0.56	-0.51
	FAM135A	6q13	0.49	0.5		STOX2	4q35.1	-0.59	-0.51
	LAMP3	3q26.3-q27	0.5	0.5		OSBPL3	7p15	-0.52	-0.51
	GPSM2	1p13.3	0.54	0.5		TIAM2	6q25.2	-0.54	-0.51
	RASGEF1B	4q21.21	0.49	0.5		EML4	2p21	-0.58	-0.51
	TICRR	15q26.1	0.5	0.5		SLC43A3	11q11	-0.57	-0.51
	ARSB	5q14.1	0.46	0.49		ARSB	5q14.1	-0.45	-0.5
	CBFB	16q22.1	0.49	0.49		CEBPB	20q13.1	-0.58	-0.5
	CCT6A	7p11.2	0.44	0.49		CTPS1	1p34.1	-0.58	-0.5
	CEBPB	20q13.1	0.5	0.49		ELF5	11p13-p12	-0.58	-0.5
	CEBPE	14q11.2	0.49	0.49		ACSL4	Xq22.3-q23	-0.44	-0.5
	EN1	2q14.2	0.57	0.49		HSD17B2	16q24.1-q24.2	-0.5	-0.5
	FOXC1	6p25	0.58	0.49		KCNG1	20q13	-0.61	-0.5
	CXCL1	4q21	0.53	0.49		KRT6A	12q13.13	-0.55	-0.5
	IL2RA	10p15-p14	0.48	0.49		LDHB	12p12.2-p12.1	-0.61	-0.5
	NOTCH1	9q34.3	0.51	0.49		MAPK4	18q21.1	-0.59	-0.5
	SH2D2A	1q21	0.49	0.49		PTX3	3q25	-0.53	-0.5
	MARCO	2q14.2	0.48	0.49		SFRP1	8p11.21	-0.55	-0.5
	HENMT1	1p13.3	0.46	0.49		AMER1	Xq11.2	-0.62	-0.5
	MELK	9p13.2	0.5	0.49		KLF11	2p25	-0.59	-0.5
	DSCC1	8q24.12	0.5	0.49		CHST2	3q24	-0.51	-0.5
	USB1	16q21	0.5	0.49		FGFBP1	4p15.32	-0.56	-0.5
	CHST3	10q22.1	0.5	0.49		MPZL2	11q24	-0.55	-0.5
	LIMD2	17q23.3	0.44	0.49		KIF2C	1p34.1	-0.56	-0.5
	ANKS6	9q22.33	0.52	0.49		SUV39H2	10p13	-0.61	-0.5
	STK38	6p21	0.49	0.49		CHST11	12q	-0.44	-0.5
	ANP32E	1q21.2	0.53	0.49		UBE2J1	6q15	-0.53	-0.5
	ITM2C	2q37	0.47	0.49		ITPRIP	10q25.1	-0.42	-0.5
	RHCG	15q25	0.53	0.49		ROPN1	3q21.1	-0.65	-0.5
	AADAT	4q33	0.54	0.49		DEF8	16q24.3	-0.51	-0.5
	GAL	11q13.3	0.55	0.49		CDCA8	1p34.3	-0.58	-0.5
	RIOK1	6p24.3	0.55	0.49		ZNF532	18q21.32	-0.51	-0.5
	ARNTL2	12p12.2-p11.2	0.55	0.49		SEPHS1	10p14	-0.6	-0.5
	CTTNBP2NL	1p13.2	0.49	0.49		STK38L	12p11.23	-0.59	-0.5
	TRIT1	1p34.2	0.53	0.49		MCTP2	15q26.2	-0.49	-0.5
	AKR1B15	7q33	0.44	0.49		CENPN	16q23.2	-0.56	-0.5
	KIF1B	1p36.2	0.5	0.49		LPIN1	2p25.1	-0.61	-0.5
	PHGDH	1p12	0.53	0.49		GSDMC	8q24.21	-0.55	-0.5
	RRAGD	6q15	0.48	0.49		PRKD3	2p21	-0.57	-0.5
	MICAL3	22q11.21	0.49	0.49		KRT6C	12q13.13	-0.55	-0.5
	DONSON	21q22.1	0.5	0.49		TLDC1	16q24.1	-0.55	-0.5
	LRP12	8q22.2	0.5	0.49		WWTR1	3q23-q24	-0.58	-0.5
	BLM	15q26.1	0.48	0.48		SCPEP1	17q22	-0.46	-0.5
	E2F2	1p36	0.49	0.48		MGC72080	7q21.3	-0.57	-0.5
	FANCB	Xp22.2	0.52	0.48		PNMA3	Xq28	-0.53	-0.5
	GBP1	1p22.2	0.47	0.48		SMOC1	14q24.2	-0.56	-0.5
	MYBL2	20q13.1	0.48	0.48		ALDH1A3	15q26.3	-0.45	-0.49
	MFGE8	15q25	0.46	0.48		BUB1	2q14	-0.56	-0.49
	MYO10	5p15.1	0.51	0.48		CENPA	2p23.3	-0.56	-0.49
	NCK1	3q21	0.51	0.48		FABP5	8q21.13	-0.5	-0.49
	PDHA1	Xp22.1	0.51	0.48		GPX7	1p32	-0.5	-0.49
	PTX3	3q25	0.51	0.48		CD82	11p11.2	-0.47	-0.49
	TIA1	2p13	0.49	0.48		KRT7	12q13.13	-0.44	-0.49
	ADAM17	2p25	0.52	0.48		LYN	8q13	-0.48	-0.49
	UGT8	4q26	0.62	0.48		PPARA	22q13.31	-0.58	-0.49
	MALL	2q13	0.48	0.48		RAP2A	13q34	-0.57	-0.49
	MATN4	20q13.12	0.52	0.48		SLC15A2	3q13.33	-0.51	-0.49
	NCK2	2q12	0.49	0.48		ANKS6	9q22.33	-0.54	-0.49
	ARL9	4q12	0.54	0.48		UGT8	4q26	-0.66	-0.49
	PSMG1	21q22.3	0.49	0.48		UPP1	7p12.3	-0.51	-0.49
	PDIA6	2p25.1	0.5	0.48		VSNL1	2p24.3	-0.5	-0.49
	SMC6	2p24.2	0.51	0.48		SLC7A5	16q24.3	-0.54	-0.49
	TRIP13	5p15.33	0.51	0.48		LIPG	18q21.1	-0.51	-0.49
	LIPG	18q21.1	0.48	0.48		CHODL	21q11.2	-0.63	-0.49
	NUP93	16q13	0.49	0.48		DLGAP5	14q22.3	-0.52	-0.49
	SLC9A6	Xq26.3	0.48	0.48		TUBB3	16q24.3	-0.51	-0.49
	SLCO5A1	8q13.3	0.53	0.48		SMC6	2p24.2	-0.57	-0.49
	TUBB	6p21.33	0.48	0.48		LOC641367	19p12	-0.55	-0.49
	MRPL37	1p32.1	0.52	0.48		RELT	11q13.4	-0.45	-0.49
	VGLL1	Xq26.3	0.58	0.48		FUOM	10q26.3	-0.47	-0.49
	LOC641367	19p12	0.48	0.48		RIPK4	21q22.3	-0.51	-0.49
	STOX2	4q35.1	0.53	0.48		C21ORF91	21q21.1	-0.56	-0.49
	TXNL4B	16q22.2	0.48	0.48		TEX10	9q31.1	-0.58	-0.49
	ZNF532	18q21.32	0.5	0.48		SLC35C1	11p11.2	-0.44	-0.49
	UBASH3B	11q24.1	0.52	0.48		BATF3	1q32.3	-0.42	-0.49
	SLC26A9	1q32.1	0.51	0.48		RRP1B	21q22.3	-0.6	-0.49
	UPF2	10p14-p13	0.51	0.48		C15ORF39	15q24.2	-0.44	-0.49
	OSBPL3	7p15	0.49	0.48		HRCT1	9p13.3	-0.52	-0.49
	SCPEP1	17q22	0.44	0.48		TMEM158	3p21.3	-0.51	-0.49
	CLSPN	1p34.2	0.49	0.48		LAMP3	3q26.3-q27	-0.51	-0.49
	ATP6V1C2	null	0.51	0.48		AGO2	8q24	-0.55	-0.49
	AMOTL1	11q14.3	0.45	0.48		CARD9	9q34.3	-0.45	-0.49
	AKR1B1	7q35	0.48	0.47		CALU	7q32.1	-0.52	-0.48
	ANXA1	9q21.13	0.48	0.47		CNGA1	4p12	-0.53	-0.48
	APBA2	15q11-q12	0.52	0.47		FANCA	16q24.3	-0.56	-0.48
	AQP9	15q	0.45	0.47		GABRE	Xq28	-0.45	-0.48
	CCNA2	4q27	0.49	0.47		GALNT3	2q24-q31	-0.45	-0.48
	CDH3	16q22.1	0.48	0.47		CXCL3	4q21	-0.48	-0.48
	PTCHD1	Xp22.11	0.5	0.47		TIGD2	4q22.1	-0.56	-0.48
	E2F4	16q22.1	0.46	0.47		HMGA1	6p21	-0.59	-0.48
	EPHB1	3q21-q23	0.49	0.47		IFNAR2	21q22.11	-0.52	-0.48
	FOXL1	16q24	0.57	0.47		KIFC3	16q13-q21	-0.45	-0.48
	EYA3	1p36	0.52	0.47		MYO10	5p15.1	-0.59	-0.48
	CENPI	Xq22.1	0.48	0.47		NMB	15q22-qter	-0.51	-0.48
	KCNN4	19q13.2	0.51	0.47		ROR1	1p31.3	-0.5	-0.48
	ME2	18q21	0.5	0.47		PIM1	6p21.2	-0.5	-0.48
	MCM4	8q11.2	0.49	0.47		PLXNA1	3q21.3	-0.51	-0.48
	MYO9B	19p13.1	0.44	0.47		S100A3	1q21	-0.46	-0.48
	PRKCQ	10p15	0.45	0.47		TMEM71	8q24.22	-0.5	-0.48
	PFKP	10p15.3-p15.2	0.49	0.47		PPP1R18	6p21.3	-0.42	-0.48
	PLS3	Xq23	0.45	0.47		TTK	6q14.1	-0.58	-0.48
	PLA2G4A	1q25	0.46	0.47		MELK	9p13.2	-0.53	-0.48
	SOD2	6q25.3	0.49	0.47		MOB3B	9p21.2	-0.51	-0.48
	S100A8	1q21	0.43	0.47		CNTNAP3	9p13.1	-0.48	-0.48
	UPP1	7p12.3	0.48	0.47		SPSB1	1p36.22	-0.42	-0.48
	UCK2	1q23	0.52	0.47		STAC2	17q12	-0.5	-0.48
	PROM1	4p15.32	0.49	0.47		AKR1B15	7q33	-0.47	-0.48
	STX7	6q23.1	0.42	0.47		GPRC5B	16p12	-0.57	-0.48
	LMO4	1p22.3	0.52	0.47		UBASH3B	11q24.1	-0.56	-0.48
	MGC72080	7q21.3	0.5	0.47		ATAD3A	1p36.33	-0.54	-0.48
	THEMIS2	1p35.3	0.45	0.47		TRPV6	7q34	-0.51	-0.48
	USP6NL	10p13	0.52	0.47		DEPDC1	1p31.2	-0.55	-0.48
	ULBP2	6q25	0.49	0.47		AGPAT4	6q26	-0.44	-0.48
	POP1	8q22.1	0.5	0.47		ARNTL2	12p12.2-p11.2	-0.54	-0.48
	KATNA1	6q25.1	0.48	0.47		CMC2	16q23.2	-0.52	-0.48
	CMC2	16q23.2	0.47	0.47		HRASLS	3q29	-0.53	-0.48
	ZNF695	1q44	0.51	0.47		ZNF695	1q44	-0.6	-0.48
	KIF18A	11p14.1	0.48	0.47		GRAMD1B	11q24.1	-0.43	-0.48
	DEF8	16q24.3	0.46	0.47		RASGEF1C	5q35.3	-0.62	-0.48
	CEP55	10q23.33	0.46	0.47		MEX3A	1q22	-0.55	-0.48
	DZIP1	13q32.1	0.51	0.47		CEACAM20	19q13.31	-0.5	-0.48
	TPX2	20q11.2	0.48	0.47		SCHIP1	3q25.32-q25.33	-0.52	-0.48
	UTP4	16q22.1	0.5	0.47		ADCY7	16q12.1	-0.46	-0.47
	MINA	3q11.2	0.46	0.47		ASS1	9q34.1	-0.46	-0.47
	ATG4C	1p31.3	0.44	0.47		GRAMD3	5q23.2	-0.41	-0.47
	EMILIN2	18p11.3	0.44	0.47		KLF5	13q22.1	-0.5	-0.47
	NCAPH	2q11.2	0.48	0.47		RUNX3	1p36	-0.46	-0.47
	PNMA5	Xq28	0.49	0.47		SERPINH1	11q13.5	-0.4	-0.47
	TES	7q31.2	0.47	0.47		CDK8	13q12	-0.5	-0.47
	SERBP1	1p31	0.54	0.47		CHEK1	11q24.2	-0.56	-0.47
	WWTR1	3q23-q24	0.5	0.47		DEFB1	8p23.1	-0.49	-0.47
	CCDC18	1p22.1	0.51	0.47		DNMT3B	20q11.2	-0.54	-0.47
	CCNYL1	2q33.3	0.47	0.47		FUT3	19p13.3	-0.46	-0.47
	NDUFAF4	6q16.1	0.49	0.47		GABRP	5q35.1	-0.52	-0.47
	CHAC2	2p16	0.48	0.47		GBP1	1p22.2	-0.43	-0.47
	ADSL	22q13.2	0.48	0.46		GJB3	1p34	-0.55	-0.47
	RUNX3	1p36	0.46	0.46		HLA-DOB	6p21.3	-0.48	-0.47
	TNFRSF8	1p36	0.43	0.46		MYO9B	19p13.1	-0.45	-0.47
	CHRNA5	15q24	0.48	0.46		PDK1	2q31.1	-0.62	-0.47
	GART	21q22.11	0.51	0.46		PLA2G4A	1q25	-0.51	-0.47
	GFRA3	5q31.1-q31.3	0.51	0.46		PLS3	Xq23	-0.42	-0.47
	INPP4A	2q11.2	0.47	0.46		KLK6	19q13.3	-0.55	-0.47
	LYN	8q13	0.45	0.46		TUBB	6p21.33	-0.52	-0.47
	ATP11C	Xq27.1	0.5	0.46		SRM	1p36-p22	-0.41	-0.47
	PRKCA	17q22-q23.2	0.45	0.46		ADAM17	2p25	-0.54	-0.47
	PLTP	20q13.12	0.44	0.46		TEAD4	12p13.3-p13.2	-0.5	-0.47
	PTPN2	18p11.3-p11.2	0.51	0.46		DYSF	2p13.3	-0.45	-0.47
	B4GALT2	1p34-p33	0.51	0.46		HRK	12q24.22	-0.53	-0.47
	CDCA5	11q12.1	0.46	0.46		C3ORF58	3q24	-0.51	-0.47
	MTFR2	6q23.3	0.45	0.46		EXO1	1q43	-0.55	-0.47
	AURKB	17p13.1	0.48	0.46		ADAMTS3	4q13.3	-0.52	-0.47
	PDCD5	19q13.11	0.49	0.46		GABBR2	9q22.1-q22.3	-0.58	-0.47
	PTDSS1	8q22	0.45	0.46		PPM1F	22q11.22	-0.43	-0.47
	NCAPD2	12p13.3	0.5	0.46		KRTAP8-1	21q22.1	-0.56	-0.47
	CYP7B1	8q21.3	0.46	0.46		NMU	4q12	-0.51	-0.47
	TBPL1	6q23.2	0.48	0.46		MAPRE2	18q12.1	-0.5	-0.47
	SF3A3	1p34.3	0.51	0.46		FAM89A	1q42.2	-0.45	-0.47
	KIAA0226L	13q14.13	0.43	0.46		RNASEH1	2p25	-0.56	-0.47
	WDR5	9q34	0.46	0.46		AIF1L	9q34.13-q34.3	-0.48	-0.47
	PPARGC1B	5q32	0.42	0.46		LOXL4	10q24	-0.51	-0.47
	CYP39A1	6p12.3	0.48	0.46		SLC16A10	6q21-q22	-0.58	-0.47
	FAM20A	17q24.2	0.43	0.46		ADTRP	6p24.1	-0.37	-0.47
	IMPAD1	8q12.1	0.42	0.46		EGLN1	1q42.1	-0.55	-0.47
	TNFRSF13C	22q13.1-q13.31	0.44	0.46		RASGEF1B	4q21.21	-0.53	-0.47
	RASGEF1C	5q35.3	0.54	0.46		CEP55	10q23.33	-0.51	-0.47
	FAM136A	2p13.3	0.53	0.46		PLCH1	3q25.31	-0.54	-0.47
	PSME4	2p16.2	0.48	0.46		PSME4	2p16.2	-0.6	-0.47
	TBC1D1	4p14	0.45	0.46		TRIM2	4q31.3	-0.61	-0.47
	FBXO5	6q25.2	0.48	0.46		SH3BP1	22q13.1	-0.5	-0.47
	LIX1L	1q21.1	0.44	0.46		ATP11C	Xq27.1	-0.54	-0.47
	FAM89A	1q42.2	0.44	0.46		AVEN	15q13.1	-0.43	-0.47
	PAQR3	4q21.21	0.47	0.46		TICRR	15q26.1	-0.55	-0.47
	MRPS5	2p11.2-q11.2	0.5	0.46		PXDC1	6p25.2	-0.47	-0.47
	NXN	17p13.3	0.47	0.46		ABRACL	6q24.1	-0.56	-0.47
	ASNS	7q21.3	0.47	0.45		OR8B8	11q24.2	-0.49	-0.47
	BPI	20q11.23	0.5	0.45		SPNS2	17p13.2	-0.44	-0.47
	CDK8	13q12	0.46	0.45		ADM	11p15.4	-0.47	-0.46
	CEBPG	19q13.11	0.49	0.45		AMD1	6q21	-0.53	-0.46
	CENPF	1q41	0.46	0.45		BACH1	21q22.11	-0.44	-0.46
	AMER1	Xq11.2	0.52	0.45		CBFB	16q22.1	-0.5	-0.46
	TRDMT1	10p15.1	0.51	0.45		DAPK1	9q21.33	-0.48	-0.46
	FANCA	16q24.3	0.48	0.45		E2F2	1p36	-0.53	-0.46
	FYN	6q21	0.41	0.45		ETV6	12p13	-0.58	-0.46
	GABRP	5q35.1	0.49	0.45		FHL3	1p34	-0.42	-0.46
	GSTP1	11q13	0.47	0.45		ID4	6p22.3	-0.5	-0.46
	GPX7	1p32	0.47	0.45		IL2RA	10p15-p14	-0.43	-0.46
	KARS	16q23.1	0.45	0.45		ADAT2	6q24.2	-0.55	-0.46
	MET	7q31	0.48	0.45		LTBP1	2p22-p21	-0.43	-0.46
	NRAS	1p13.2	0.42	0.45		MET	7q31	-0.47	-0.46
	NMB	15q22-qter	0.44	0.45		MYBL2	20q13.1	-0.49	-0.46
	POLR2D	2q21	0.47	0.45		SERPINB5	18q21.33	-0.55	-0.46
	PRKAA1	5p12	0.43	0.45		PRKAA1	5p12	-0.49	-0.46
	RYR1	19q13.2	0.44	0.45		PRRG1	Xp21.1	-0.47	-0.46
	FUOM	10q26.3	0.42	0.45		RPS7	2p25	-0.51	-0.46
	USP1	1p31.3	0.49	0.45		SKP2	5p13	-0.56	-0.46
	IL1R2	2q12	0.45	0.45		SOD2	6q25.3	-0.51	-0.46
	EXO1	1q43	0.48	0.45		TCF3	19p13.3	-0.46	-0.46
	DYSF	2p13.3	0.41	0.45		TGFA	2p13	-0.48	-0.46
	CDC45	22q11.21	0.46	0.45		TGM1	14q11.2	-0.52	-0.46
	KCNK5	6p21	0.5	0.45		TNNT2	1q32	-0.44	-0.46
	ARL4C	2q37.1	0.42	0.45		FOSL1	11q13	-0.49	-0.46
	STK17B	2q32.3	0.41	0.45		CDC123	10p13	-0.51	-0.46
	ITGB1BP1	2p25.2	0.43	0.45		AURKB	17p13.1	-0.53	-0.46
	ADAMTS1	21q21.2	0.42	0.45		IL32	16p13.3	-0.44	-0.46
	ADAMTS3	4q13.3	0.47	0.45		NMT2	10p13	-0.51	-0.46
	DBF4	7q21.3	0.47	0.45		ADAMTS1	21q21.2	-0.37	-0.46
	MTHFD2	2p13.1	0.44	0.45		NUP93	16q13	-0.52	-0.46
	PIF1	15q22.31	0.48	0.45		SIRPB1	20p13	-0.43	-0.46
	FAF1	1p33	0.52	0.45		NPM2	8p21.3	-0.56	-0.46
	PAPD7	5p15	0.46	0.45		SLC9A6	Xq26.3	-0.48	-0.46
	SIRPB1	20p13	0.42	0.45		KHDRBS3	8q24.2	-0.54	-0.46
	CIB2	15q24	0.45	0.45		POP1	8q22.1	-0.54	-0.46
	FAM83D	20q11.23	0.45	0.45		RIN3	14q32.12	-0.43	-0.46
	TET3	2p13.1	0.47	0.45		VASN	16p13.3	-0.43	-0.46
	CDCA2	8p21.2	0.51	0.45		CPA4	7q32	-0.49	-0.46
	RDH10	8q21.11	0.47	0.45		LMNB2	19p13.3	-0.54	-0.46
	PLEKHO1	1q21.2	0.43	0.45		C1ORF198	1q42.2	-0.49	-0.46
	ASAP1	8q24.1-q24.2	0.45	0.45		FAM20A	17q24.2	-0.4	-0.46
	PIK3AP1	10q24.1	0.41	0.45		FERMT1	20p12.3	-0.55	-0.46
	AKR1E2	10p15.1	0.47	0.45		TRMU	22q13	-0.52	-0.46
	NUF2	1q23.3	0.43	0.45		RCC2	1p36.13	-0.49	-0.46
	RASSF4	10q11.21	0.46	0.45		ATP11B	3q27	-0.47	-0.46
	BATF3	1q32.3	0.42	0.45		ZCCHC11	1p32.3	-0.49	-0.46
	MCTP2	15q26.2	0.45	0.45		COTL1	16q24.1	-0.48	-0.46
	KLHL7	7p15.3	0.44	0.45		BEND3	6q21	-0.53	-0.46
	SPDL1	5q35.1	0.49	0.45		TRIM47	17q25	-0.44	-0.46
	ATAD3A	1p36.33	0.48	0.45		ARHGAP22	10q11.22	-0.42	-0.46
	TMEM39B	1p35.1	0.52	0.45		PHGDH	1p12	-0.59	-0.46
	SLC22A16	6q22.1|6q21-q22.1	0.48	0.45		RDH10	8q21.11	-0.53	-0.46
	GPT2	16q12.1	0.48	0.45		MTSS1L	16q22.1	-0.52	-0.46
	R3HDM1	2q21.3	0.44	0.45		DNER	2q36.3	-0.51	-0.46
	AGTPBP1	9q21.33	0.45	0.45		OLFM2	19p13.2	-0.49	-0.46
	NARF	17q25.3	0.43	0.45		ANXA2R	5p12	-0.42	-0.46
	C1ORF52	1p22.3	0.49	0.45		DCPS	11q24.2	-0.53	-0.46
	GNB4	3q26.33	0.47	0.45		NDUFAF4	6q16.1	-0.58	-0.46
	SKA1	18q21.1	0.48	0.45		LIX1L	1q21.1	-0.42	-0.46
	CLEC7A	12p13.2	0.47	0.45		TINAGL1	1p35.2	-0.48	-0.46
	BCL11B	14q32.2	0.42	0.45		PLIN2	9p22.1	-0.45	-0.45
	LEMD1	1q32.1	0.54	0.45		BCL2A1	15q24.3	-0.44	-0.45
	COL4A4	2q35-q37	0.39	0.44		BID	22q11.1	-0.52	-0.45
	DDC	7p12.2	0.41	0.44		BLM	15q26.1	-0.52	-0.45
	HIST1H1A	6p21.3	0.5	0.44		CCNA2	4q27	-0.52	-0.45
	GPM6B	Xp22.2	0.48	0.44		DDC	7p12.2	-0.47	-0.45
	HLA-DOB	6p21.3	0.44	0.44		ARL9	4q12	-0.54	-0.45
	IMPA2	18p11.2	0.49	0.44		EPHB1	3q21-q23	-0.54	-0.45
	KRT16	17q21.2	0.54	0.44		FLNA	Xq28	-0.4	-0.45
	MCM6	2q21	0.46	0.44		FOLH1	11p11.2	-0.51	-0.45
	MMP12	11q22.3	0.47	0.44		FUT4	11q21	-0.46	-0.45
	NRDC	1p32.2-p32.1	0.44	0.44		HIVEP2	6q23-q24	-0.41	-0.45
	PPARA	22q13.31	0.49	0.44		KRT6B	12q13.13	-0.41	-0.45
	OVOS2	12p11.21	0.51	0.44		LCN2	9q34	-0.47	-0.45
	POMC	2p23.3	0.42	0.44		LCT	2q21	-0.59	-0.45
	PRNP	20p13	0.44	0.44		NASP	1p34.1	-0.57	-0.45
	PDK1	2q31.1	0.48	0.44		P2RY6	11q13.4	-0.4	-0.45
	PLOD1	1p36.22	0.48	0.44		PDE9A	21q22.3	-0.54	-0.45
	RBL1	20q11.2	0.47	0.44		PLCG2	16q24.1	-0.48	-0.45
	ZNF454	5q35.3	0.5	0.44		PPARD	6p21.2	-0.47	-0.45
	EOGT	3p14.1	0.44	0.44		PRKCA	17q22-q23.2	-0.49	-0.45
	SLC16A1	1p12	0.51	0.44		S100A2	1q21	-0.48	-0.45
	TNFAIP3	6q23	0.43	0.44		CCL20	2q36.3	-0.51	-0.45
	VRK1	14q32	0.48	0.44		ST14	11q24-q25	-0.49	-0.45
	UCHL1	4p14	0.51	0.44		RAD54L	1p32	-0.56	-0.45
	RIPK2	8q21	0.44	0.44		RGS20	8q11.23	-0.5	-0.45
	GGH	8q12.3	0.44	0.44		TBX19	1q24.2	-0.56	-0.45
	PAPSS1	4q24	0.51	0.44		STK17B	2q32.3	-0.41	-0.45
	MED8	1p34.2	0.48	0.44		B4GALT5	20q13.1-q13.2	-0.46	-0.45
	CCNB2	15q22.2	0.45	0.44		EIF4E2	2q37.1	-0.43	-0.45
	BBOX1	11p14.2	0.44	0.44		CREB5	7p15.1	-0.44	-0.45
	RASAL1	12q23-q24	0.49	0.44		ECE2	3q27.1	-0.46	-0.45
	RASSF2	20p13	0.42	0.44		MFAP3L	4q32.3	-0.45	-0.45
	CENPO	2p23.3	0.47	0.44		RPP40	6p25.1	-0.53	-0.45
	KIF20A	5q31	0.43	0.44		PIWIL4	11q21	-0.49	-0.45
	SHCBP1	16q11.2	0.41	0.44		PRICKLE1	12q12	-0.41	-0.45
	MOB3B	9p21.2	0.49	0.44		CENPO	2p23.3	-0.54	-0.45
	WNT10A	2q35	0.46	0.44		GALNT12	9q22.33	-0.4	-0.45
	MALT1	18q21	0.44	0.44		COLGALT1	19p13.11	-0.45	-0.45
	CNTNAP3	9p13.1	0.46	0.44		DOCK5	8p21.2	-0.46	-0.45
	CCDC138	2q12.3	0.5	0.44		KIAA0226L	13q14.13	-0.42	-0.45
	RIN3	14q32.12	0.4	0.44		SLC26A9	1q32.1	-0.53	-0.45
	ST3GAL6	3q12.1	0.46	0.44		TCF7L1	2p11.2	-0.5	-0.45
	IGF2BP3	7p11	0.45	0.44		KLRG2	7q34	-0.47	-0.45
	GPN1	2p23.3	0.47	0.44		UTP4	16q22.1	-0.53	-0.45
	TMEM71	8q24.22	0.43	0.44		ROPN1B	3q21.2	-0.62	-0.45
	RAB6B	3q22.1	0.45	0.44		DDIT4	10q22.1	-0.44	-0.45
	CMPK1	1p32	0.45	0.44		TMEM39B	1p35.1	-0.55	-0.45
	GSG2	17p13	0.45	0.44		TMEM40	3p25.2	-0.41	-0.45
	MCCC1	3q27	0.47	0.44		DKK1	10q11.2	-0.44	-0.45
	OLAH	10p13	0.48	0.44		FOLH1B	11q14.3	-0.52	-0.45
	WDR12	2q33.2	0.5	0.44		CTTNBP2NL	1p13.2	-0.48	-0.45
	ROPN1	3q21.1	0.56	0.44		SF3B3	16q22.1	-0.5	-0.45
	TRIM29	11q23.3	0.47	0.44		GTPBP4	10p15-p14	-0.55	-0.45
	IL22RA2	6q23.3	0.49	0.44		ORC6	16q12	-0.5	-0.45
	RBM28	7q32.1	0.55	0.44		KCNK12	2p16.3	-0.45	-0.45
	LTV1	6q24.2	0.46	0.44		CCNB1IP1	14q11.2	-0.48	-0.45
	EHBP1	2p15	0.46	0.44		ZNF462	9q31.2	-0.51	-0.45
	TRIM2	4q31.3	0.49	0.44		FAM60A	12p11	-0.53	-0.45
	RHOQ	2p21	0.45	0.44		RRAGD	6q15	-0.51	-0.45
	LRRC8C	1p22.2	0.43	0.44		BACE2	21q22.3	-0.45	-0.45
	KIF21B	1q32.1	0.41	0.44		COL23A1	5q35.3	-0.4	-0.45
	KIAA1804	1q42	0.5	0.44		DEPDC7	11p13	-0.44	-0.45
	PPP1R14B	11q13	0.45	0.44		CDCA2	8p21.2	-0.54	-0.45
	CLIC4	1p36.11	0.43	0.44		SLC29A4	7p22.1	-0.49	-0.45
	COA7	1p32.3	0.49	0.44		NRBF2	10q21.3	-0.43	-0.45
	NRBF2	10q21.3	0.42	0.44		BPI	20q11.23	-0.58	-0.44
