# Supplementary material for: Y-box binding protein YBX1 and its correlated genes as biomarkers for poor outcomes in patients with breast cancer
Source: Oncotarget. 2018 Dec 14;9(98):37216–28. doi: 10.18632/oncotarget.26469 (PMC6324687; doi:10.18632/oncotarget.26469)
Supplement: Supplementary file 5 [file oncotarget-09-37216-s005.xlsx]

## Sheet: YB-1(-)ER(-)overlap
	Supplementary Table 4: Association of YBX1 negaatively correlated genes and ESR1 negaatively correlated genes
	Red character showing overlapped genes
	YBX1 negaatively correlated genes					ESR1 negaatively correlated genes
	Gene Symbol	Cytoband	Pearson Score	Spearman Score		Gene Symbol	Cytoband	Pearson Score	Spearman Score
	ESR1	6q25.1	-0.7	-0.66		EGFR	7p12	-0.7	-0.69
	CHCHD5	2q13	-0.65	-0.66		PSAT1	9q21.2	-0.76	-0.68
	GAMT	19p13.3	-0.65	-0.64		DSC2	18q12.1	-0.72	-0.66
	FOXA1	14q21.1	-0.65	-0.64		YBX1	1p34	-0.7	-0.66
	ATP5G2	12q13.13	-0.65	-0.63		B3GNT5	3q28	-0.8	-0.66
	GATA3	10p15	-0.66	-0.63		PPP1R14C	6q24.3-q25.3	-0.74	-0.65
	MLPH	2q37.3	-0.69	-0.63		BCL11A	2p16.1	-0.74	-0.64
	PCP2	19p13.2	-0.64	-0.63		RARRES1	3q25.32	-0.61	-0.63
	THSD4	15q23	-0.67	-0.62		MSL3	Xp22.3	-0.66	-0.63
	LRRC46	17q21.32	-0.62	-0.62		PADI2	1p36.13	-0.68	-0.63
	PEX11G	19p13.2	-0.61	-0.62		ACOT9	Xp22.11	-0.55	-0.63
	IGFALS	16p13.3	-0.6	-0.61		SMCO4	11q21	-0.65	-0.63
	RUNDC1	17q21.31	-0.61	-0.61		MID1	Xp22	-0.61	-0.62
	ANXA9	1q21	-0.66	-0.61		FSCN1	7p22	-0.66	-0.62
	ARSG	17q24.2	-0.62	-0.61		CCDC82	11q21	-0.63	-0.62
	SIRT3	11p15.5	-0.6	-0.61		VGLL1	Xq26.3	-0.74	-0.62
	TBC1D9	4q31.21	-0.65	-0.61		MPP6	7p15	-0.66	-0.62
	ABAT	16p13.2	-0.61	-0.6		NCS1	9q34	-0.64	-0.62
	C9ORF116	9q34.3	-0.62	-0.6		MSANTD3	9q31.1	-0.64	-0.62
	EVL	14q32.2	-0.62	-0.6		MTHFD1L	6q25.1	-0.68	-0.62
	DYNLRB2	16q23.3	-0.62	-0.6		CDK6	7q21-q22	-0.64	-0.61
	P4HTM	3p21.31|3p21.3	-0.62	-0.6		PRKX	Xp22.3	-0.67	-0.61
	SCUBE2	11p15.3	-0.63	-0.6		PRKY	Yp11.2	-0.68	-0.61
	NPAS1	19q13.2-q13.3	-0.57	-0.59		FZD9	7q11.23	-0.71	-0.61
	ZNF205-AS1	16p13.3	-0.6	-0.59		FAM49A	2p24.2	-0.61	-0.61
	TMPRSS6	22q12.3	-0.55	-0.59		KCNN4	19q13.2	-0.67	-0.6
	LMNTD2	11p15.5	-0.56	-0.59		HAPLN3	15q26.1	-0.63	-0.6
	PARD6B	20q13.13	-0.56	-0.59		ARHGEF4	2q22	-0.61	-0.6
	TMC4	19q13.42	-0.58	-0.59		RNF145	5q33.3	-0.58	-0.6
	SLC39A6	18q12.2	-0.58	-0.59		MRAS	3q22.3	-0.63	-0.6
	ANKRA2	5q12-q13	-0.62	-0.59		AMOTL1	11q14.3	-0.58	-0.6
	CA12	15q22	-0.65	-0.58		NCOA7	6q22.32	-0.63	-0.59
	IL6ST	5q11.2	-0.59	-0.58		NFIB	9p24.1	-0.58	-0.59
	ZNF688	16p11.2	-0.61	-0.58		TLE4	9q21.31	-0.55	-0.59
	ZNF552	19q13.43	-0.63	-0.58		RASAL1	12q23-q24	-0.67	-0.59
	CCDC170	6q25.1	-0.63	-0.58		PROM1	4p15.32	-0.6	-0.59
	TMBIM4	12q14.3	-0.59	-0.58		UBE2E3	2q32.1	-0.58	-0.59
	DNAJC12	10q22.1	-0.59	-0.58		USB1	16q21	-0.61	-0.59
	ZNF446	19q13.43	-0.59	-0.58		FMNL2	2q23.3	-0.63	-0.59
	NOSTRIN	2q31.1	-0.59	-0.58		TMEM123	11q22.1	-0.63	-0.59
	TMEM25	11q23.3	-0.59	-0.58		CDCA7	2q31	-0.68	-0.59
	FAM234B	12p13.1	-0.58	-0.58		PLEKHG1	6q25.1	-0.58	-0.59
	HEXIM2	17q21.31	-0.59	-0.58		KRT16	17q21.2	-0.67	-0.58
	AGR3	7p21.1	-0.67	-0.58		YBX3	12p13.1	-0.58	-0.58
	ORAI3	16p11.2	-0.6	-0.58		BTG3	21q21.1	-0.62	-0.58
	NAT1	8p22	-0.6	-0.57		TTYH3	7p22	-0.57	-0.58
	FBP1	9q22.3	-0.62	-0.57		HPDL	1p34.1	-0.66	-0.58
	TLE3	15q22	-0.57	-0.57		GLIPR2	9p13.3	-0.57	-0.58
	KIF12	9q32	-0.56	-0.57		RBM38	20q13.31	-0.59	-0.58
	CYB5R1	1q32.1	-0.57	-0.57		CORO1C	12q24.1	-0.58	-0.58
	FAM63A	1q21.3	-0.54	-0.57		TRIM29	11q23.3	-0.59	-0.58
	KDM4B	19p13.3	-0.58	-0.57		ACE2	Xp22	-0.63	-0.58
	LRRC56	11p15.5	-0.55	-0.57		EPHB6	7q33-q35	-0.53	-0.57
	SPEF1	20p13	-0.57	-0.57		FOXC1	6p25	-0.71	-0.57
	C12ORF10	12q13	-0.58	-0.57		CXCL1	4q21	-0.57	-0.57
	C1ORF64	1p36.13	-0.64	-0.57		SRSF12	6q15	-0.71	-0.57
	COG7	16p12.2	-0.57	-0.57		PLD1	3q26	-0.56	-0.57
	CYB5D2	17p13.2	-0.6	-0.57		RBMS1	2q24.2	-0.52	-0.57
	ACOT4	14q24.3	-0.58	-0.57		LMO4	1p22.3	-0.61	-0.57
	ACADSB	10q26.13	-0.58	-0.56		MAP4K4	2q11.2-q12	-0.58	-0.57
	BTF3	5q13.2	-0.59	-0.56		TTLL4	2p24.3-p24.1	-0.7	-0.57
	FAM174A	5q21.1	-0.58	-0.56		USP6NL	10p13	-0.66	-0.57
	ACBD4	17q21.31	-0.57	-0.56		MAML2	11q21	-0.6	-0.57
	CYB561D2	3p21.3	-0.58	-0.56		TUBB6	18p11.21	-0.55	-0.57
	ZMYND10	3p21.3	-0.59	-0.56		ADGRG6	6q24.1	-0.55	-0.57
	AK8	9q34.13	-0.57	-0.56		TTC7A	2p21	-0.6	-0.57
	BORCS7	10q24.32	-0.56	-0.56		FAM171A1	10p13	-0.68	-0.57
	NUDT12	5q21.2	-0.56	-0.56		NXN	17p13.3	-0.56	-0.57
	HHAT	1q32	-0.56	-0.56		ART3	4q21.1|4p15.1-p14	-0.69	-0.56
	CCDC96	4p16.1	-0.57	-0.56		CDH3	16q22.1	-0.57	-0.56
	KLHDC9	1q23.3	-0.53	-0.56		GSTP1	11q13	-0.59	-0.56
	APBB2	4p13	-0.56	-0.55		NFIL3	9q22	-0.55	-0.56
	MYB	6q22-q23	-0.56	-0.55		PFKP	10p15.3-p15.2	-0.58	-0.56
	TPRG1	3q28	-0.55	-0.55		PLAGL1	6q24-q25	-0.57	-0.56
	ABCC8	11p15.1	-0.58	-0.55		RSU1	10p13	-0.56	-0.56
	XBP1	22q12.1|22q12	-0.64	-0.55		S100A8	1q21	-0.55	-0.56
	BTRC	10q24.32	-0.52	-0.55		WNT6	2q35	-0.64	-0.56
	KRT37	17q21.2	-0.53	-0.55		JRKL	11q21	-0.62	-0.56
	OCEL1	19p13.11	-0.57	-0.55		IL22RA2	6q23.3	-0.62	-0.56
	NPRL2	3p21.3	-0.54	-0.55		C1ORF106	1q32.1	-0.56	-0.56
	FAM120AOS	9q22.31	-0.56	-0.55		ATP11A	13q34	-0.64	-0.56
	SERPINA11	14q32.13	-0.53	-0.55		NT5DC2	3p21.1	-0.6	-0.56
	FAM214A	15q21.2-q21.3	-0.61	-0.55		CCNE1	19q12	-0.66	-0.55
	RAB17	2q37.3	-0.58	-0.55		CDC20	1p34.1	-0.62	-0.55
	G6PC3	17q21.31	-0.52	-0.55		CSRP2	12q21.1	-0.61	-0.55
	FUT8	14q24.3	-0.56	-0.54		EN1	2q14.2	-0.67	-0.55
	FMO5	1q21.1	-0.55	-0.54		FOXL1	16q24	-0.72	-0.55
	AFF3	2q11.2-q12	-0.53	-0.54		MFGE8	15q25	-0.55	-0.55
	RNF103	2p11.2	-0.56	-0.54		ST8SIA1	12p12.1-p11.2	-0.62	-0.55
	RABEP1	17p13.2	-0.55	-0.54		DDX26B	Xq26.3	-0.56	-0.55
	NR2E3	15q23	-0.54	-0.54		LRP8	1p34	-0.61	-0.55
	ARMT1	6q25.1	-0.52	-0.54		CDK2AP1	12q24.31	-0.68	-0.55
	TCTN1	12q24.11	-0.54	-0.54		BBOX1	11p14.2	-0.52	-0.55
	MAGED2	Xp11.2	-0.58	-0.54		CHST3	10q22.1	-0.56	-0.55
	SLC19A2	1q23.3	-0.52	-0.54		B3GNT3	19p13.1	-0.53	-0.55
	TIGD6	5q32	-0.55	-0.54		ITM2C	2q37	-0.55	-0.55
	SYBU	8q23.2	-0.55	-0.54		GAL	11q13.3	-0.6	-0.55
	MYO5C	15q21	-0.56	-0.54		YEATS2	3q27.1	-0.66	-0.55
	RERG	12p12.3	-0.57	-0.54		LRIG3	12q14.1	-0.53	-0.55
	SSH3	11q13.2	-0.56	-0.54		GPR161	1q24.2	-0.6	-0.55
	CASC1	12p12.1	-0.55	-0.54		RGMA	15q26.1	-0.64	-0.55
	FSIP1	15q14	-0.59	-0.54		ABTB2	11p13	-0.62	-0.55
	NECAB3	20q11.22	-0.53	-0.54		PPP1R14B	11q13	-0.57	-0.55
	SYTL4	Xq21.33	-0.55	-0.54		TNFRSF21	6p21.1	-0.6	-0.55
	PHOSPHO2	2q31.1	-0.52	-0.54		CLCN4	Xp22.3	-0.6	-0.54
	BBS4	15q22.3-q23	-0.56	-0.53		RCAN1	21q22.12	-0.52	-0.54
	DACH1	13q22	-0.56	-0.53		ENO1	1p36.2	-0.59	-0.54
	MAPT	17q21.1	-0.53	-0.53		GFRA3	5q31.1-q31.3	-0.65	-0.54
	SLC22A18	11p15.5	-0.54	-0.53		HIST1H1A	6p21.3	-0.67	-0.54
	TPRN	9q34.3	-0.54	-0.53		IFRD1	7q31.1	-0.66	-0.54
	NME3	16q13.3	-0.56	-0.53		IL12RB2	1p31.3-p31.2	-0.63	-0.54
	UGCG	9q31	-0.54	-0.53		UNC13D	17q25.1	-0.5	-0.54
	HSD17B8	6p21.3	-0.57	-0.53		PRNP	20p13	-0.53	-0.54
	REEP5	5q22.2	-0.58	-0.53		RPS6KA3	Xp22.2-p22.1	-0.48	-0.54
	DNALI1	1p35.1	-0.61	-0.53		S100A9	1q21	-0.51	-0.54
	INPP4B	4q31.21	-0.6	-0.53		CX3CL1	16q13	-0.53	-0.54
	IFT43	14q24.3	-0.54	-0.53		SOX11	2p25	-0.64	-0.54
	PNPLA4	Xp22.3	-0.55	-0.53		STAC	3p22.3	-0.64	-0.54
	TOX4	14q11.2	-0.55	-0.53		UQCRH	1p34.1	-0.65	-0.54
	EFCC1	3q21.3	-0.55	-0.53		LY6D	8q24	-0.63	-0.54
	BBOF1	14q24.3	-0.53	-0.53		KCNK5	6p21	-0.61	-0.54
	HDAC11	3p25.1	-0.54	-0.53		PNMA5	Xq28	-0.58	-0.54
	FAM198B	4q32.1	-0.54	-0.53		NHSL1	6q23.3	-0.57	-0.54
	C3ORF18	3p21.3	-0.54	-0.53		CPNE2	16q13	-0.51	-0.54
	PRR15	7p14.3	-0.61	-0.53		LEMD1	1q32.1	-0.65	-0.54
	DRC3	17p11.2	-0.54	-0.53		E2F3	6p22	-0.63	-0.53
	C1ORF56	1q21.3	-0.51	-0.53		GPM6B	Xp22.2	-0.58	-0.53
	RALGPS2	1q25.2	-0.58	-0.53		KRT81	12q13	-0.52	-0.53
	GHDC	17q21.2	-0.53	-0.53		LAD1	1q25.1-q32.3	-0.54	-0.53
	SLC7A8	14q11.2	-0.59	-0.53		PTPN14	1q32.2	-0.57	-0.53
	RGS22	8q22.2	-0.51	-0.53		RAP2B	3q25.2	-0.52	-0.53
	MKL2	16p13.12	-0.52	-0.53		TMEFF1	9q31	-0.58	-0.53
	C5ORF30	5q21.1	-0.55	-0.53		MATN4	20q13.12	-0.67	-0.53
	BBS1	11q13	-0.54	-0.52		MTMR2	11q22	-0.59	-0.53
	CRIP1	14q32.33	-0.55	-0.52		KALRN	3q21.2	-0.64	-0.53
	ERBB3	12q13	-0.54	-0.52		TMCC2	1q32.1	-0.59	-0.53
	HPN	19q13.12	-0.49	-0.52		ARL4C	2q37.1	-0.47	-0.53
	KRT18	12q13	-0.56	-0.52		CIB2	15q24	-0.58	-0.53
	FAM173A	16p13.3	-0.51	-0.52		SLC6A14	Xq23	-0.63	-0.53
	BCDIN3D	12q13.12	-0.52	-0.52		UQCRHL	1p36.21	-0.64	-0.53
	MDP1	14q12	-0.54	-0.52		AKR1E2	10p15.1	-0.62	-0.53
	SLC16A6	17q24.2	-0.52	-0.52		DESI2	1q44	-0.61	-0.53
	THTPA	14q11.2	-0.54	-0.52		RHCG	15q25	-0.64	-0.53
	COQ7	16p12.3	-0.51	-0.52		FAM126A	7p15.3	-0.53	-0.53
	TCEAL1	Xq22.1	-0.5	-0.52		LANCL3	Xp21.1	-0.6	-0.53
	CERS4	19p13.2	-0.52	-0.52		CCNYL1	2q33.3	-0.58	-0.53
	ZNF703	8p11.23	-0.5	-0.52		SMOX	20p13	-0.56	-0.53
	KCTD3	1q41	-0.52	-0.52		DZIP1	13q32.1	-0.53	-0.53
	TCEAL6	Xq22.1	-0.5	-0.52		RNF217	6q22.31	-0.51	-0.53
	TMEM144	4q32.1	-0.54	-0.52		PDSS1	10p12.1	-0.61	-0.53
	CIB3	19p13.12	-0.5	-0.52		PELI1	2p13.3	-0.62	-0.53
	EAPP	14q13.1	-0.54	-0.52		MICAL3	22q11.21	-0.57	-0.53
	DNAH7	2q32.3	-0.52	-0.52		PHF19	9q33.2	-0.53	-0.53
	TCEAL3	Xq22.2	-0.51	-0.52		CENPW	6q22.32	-0.64	-0.53
	ZNF396	18q12	-0.53	-0.52		NABP1	2q32.3	-0.48	-0.53
	RBKS	2p23.3	-0.52	-0.52		ANXA1	9q21.13	-0.48	-0.52
	CNTD1	17q21.31	-0.55	-0.52		C1QL2	2q14.2	-0.58	-0.52
	CST3	20p11.21	-0.55	-0.51		FABP7	6q22-q23	-0.58	-0.52
	FAAH	1p35-p34	-0.54	-0.51		MSN	Xq11.1	-0.53	-0.52
	IVD	15q14-q15	-0.52	-0.51		MYO1E	15q22.2	-0.49	-0.52
	SYT9	11p15.4	-0.5	-0.51		NOTCH1	9q34.3	-0.58	-0.52
	SLC22A5	5q23.3	-0.55	-0.51		PLCB4	20p12	-0.49	-0.52
	TCEA3	1p36.12	-0.48	-0.51		PLOD1	1p36.22	-0.62	-0.52
	RTN4RL1	17p13.3	-0.53	-0.51		POMC	2p23.3	-0.52	-0.52
	WFS1	4p16.1	-0.56	-0.51		PTK7	6p21.1-p12.2	-0.49	-0.52
	FAM161B	14q24.3	-0.5	-0.51		SRD5A1	5p15	-0.53	-0.52
	PIGQ	16p13.3	-0.51	-0.51		UCK2	1q23	-0.6	-0.52
	TAPT1	4p15.32	-0.5	-0.51		PTCHD1	Xp22.11	-0.64	-0.52
	SPATA4	4q34.2	-0.5	-0.51		SPHK1	17q25.2	-0.5	-0.52
	KIAA0141	5q31.3	-0.53	-0.51		SLC5A6	2p23	-0.5	-0.52
	RPH3AL	17p13.3	-0.53	-0.51		SH2D2A	1q21	-0.52	-0.52
	WWP1	8q21	-0.5	-0.51		NPM3	10q24.31	-0.54	-0.52
	SLC44A4	6p21.3	-0.61	-0.51		ULBP2	6q25	-0.55	-0.52
	HEXIM1	17q21.31	-0.52	-0.51		LIMD2	17q23.3	-0.5	-0.52
	SUSD3	9q22.31	-0.52	-0.51		ATP6V1C2	null	-0.59	-0.52
	TRIM8	10q24.3	-0.51	-0.51		AADAT	4q33	-0.59	-0.52
	MGC34796	1p32	-0.52	-0.51		ANLN	7p15-p14	-0.57	-0.52
	TEX264	3p21.31	-0.5	-0.51		SLC36A4	11q21	-0.57	-0.52
	SYT17	16p12.3	-0.52	-0.51		TES	7q31.2	-0.48	-0.52
	RSPH1	21q22.3	-0.5	-0.51		APBA2	15q11-q12	-0.55	-0.51
	BCAS4	20q13.13	-0.53	-0.51		CHI3L1	1q32.1	-0.49	-0.51
	CA14	1q21	-0.43	-0.51		CRYAB	11q23.1	-0.49	-0.51
	MED13L	12q24.21	-0.45	-0.51		ETS1	11q23.3	-0.49	-0.51
	CREB3L4	1q21.3	-0.56	-0.51		LBR	1q42.1	-0.57	-0.51
	CERS6	2q24.3	-0.54	-0.51		ORC1	1p32	-0.6	-0.51
	TMEM205	19p13.2	-0.56	-0.51		PKP1	1q32	-0.56	-0.51
	STK36	2q35	-0.5	-0.51		MALL	2q13	-0.59	-0.51
	POLD4	11q13	-0.54	-0.51		TMSB10	2p11.2	-0.48	-0.51
	UBXN10	1p36.12	-0.53	-0.51		CYP7B1	8q21.3	-0.51	-0.51
	INPP5J	22q12.2	-0.55	-0.51		ACTR3	2q14.1	-0.51	-0.51
	RMND5B	5q35.3	-0.57	-0.51		CDC42EP1	22q13.1	-0.52	-0.51
	ANKRD42	11q14.1	-0.54	-0.51		SFT2D2	1q24.2	-0.62	-0.51
	CLSTN2	3q23	-0.56	-0.51		WNT10A	2q35	-0.51	-0.51
	REEP6	19p13.3	-0.55	-0.51		NIP7	16q22.1	-0.56	-0.51
	KCNJ11	11p15.1	-0.5	-0.5		PAK1IP1	6p24.2	-0.59	-0.51
	MPG	16p13.3	-0.5	-0.5		MCM10	10p13	-0.58	-0.51
	PGR	11q22-q23	-0.5	-0.5		SLC2A12	6q23.2	-0.56	-0.51
	SKP1	5q31	-0.5	-0.5		STOX2	4q35.1	-0.59	-0.51
	CCDC57	17q25.3	-0.5	-0.5		OSBPL3	7p15	-0.52	-0.51
	SALL2	14q11.1-q12	-0.46	-0.5		TIAM2	6q25.2	-0.54	-0.51
	RTN2	19q13.32	-0.51	-0.5		EML4	2p21	-0.58	-0.51
	SPR	2p14-p12	-0.5	-0.5		SLC43A3	11q11	-0.57	-0.51
	PTGR2	14q24.3	-0.47	-0.5		ARSB	5q14.1	-0.45	-0.5
	CCDC125	5q13.2	-0.53	-0.5		CEBPB	20q13.1	-0.58	-0.5
	NME5	5q31	-0.42	-0.5		CTPS1	1p34.1	-0.58	-0.5
	CACNA2D2	3p21.3	-0.5	-0.5		ELF5	11p13-p12	-0.58	-0.5
	AGBL2	11p11.2	-0.48	-0.5		ACSL4	Xq22.3-q23	-0.44	-0.5
	NOXA1	9q34.3	-0.51	-0.5		HSD17B2	16q24.1-q24.2	-0.5	-0.5
	TMEM62	15q15.2	-0.52	-0.5		KCNG1	20q13	-0.61	-0.5
	AGR2	7p21.3	-0.62	-0.5		KRT6A	12q13.13	-0.55	-0.5
	C14ORF79	14q32.33	-0.48	-0.5		LDHB	12p12.2-p12.1	-0.61	-0.5
	CXXC5	5q31.2	-0.56	-0.5		MAPK4	18q21.1	-0.59	-0.5
	GMPR2	14q12	-0.51	-0.5		PTX3	3q25	-0.53	-0.5
	DCTN4	5q33.1	-0.51	-0.5		SFRP1	8p11.21	-0.55	-0.5
	C6ORF1	6p21.31	-0.53	-0.5		AMER1	Xq11.2	-0.62	-0.5
	IFT46	11q23.3	-0.53	-0.5		KLF11	2p25	-0.59	-0.5
	COG2	1q42.2	-0.49	-0.5		CHST2	3q24	-0.51	-0.5
	ABLIM3	5q32	-0.52	-0.5		FGFBP1	4p15.32	-0.56	-0.5
	MFSD5	12q13.13	-0.52	-0.5		MPZL2	11q24	-0.55	-0.5
	NPNT	4q24	-0.52	-0.5		KIF2C	1p34.1	-0.56	-0.5
	KCNK15	20q13.12	-0.5	-0.5		SUV39H2	10p13	-0.61	-0.5
	SIGIRR	11p15.5	-0.53	-0.5		CHST11	12q	-0.44	-0.5
	MAST4	5q12.3	-0.54	-0.5		UBE2J1	6q15	-0.53	-0.5
	TCEAL5	Xq22.1	-0.49	-0.5		ITPRIP	10q25.1	-0.42	-0.5
	C11ORF52	11q23.1	-0.53	-0.5		ROPN1	3q21.1	-0.65	-0.5
	TRMT10A	4q23	-0.49	-0.5		DEF8	16q24.3	-0.51	-0.5
	ANG	14q11.1-q11.2	-0.49	-0.49		CDCA8	1p34.3	-0.58	-0.5
	BCAT2	19q13	-0.44	-0.49		ZNF532	18q21.32	-0.51	-0.5
	COX6C	8q22.2	-0.46	-0.49		SEPHS1	10p14	-0.6	-0.5
	CST5	20p11.21	-0.48	-0.49		STK38L	12p11.23	-0.59	-0.5
	GP2	16p12	-0.52	-0.49		MCTP2	15q26.2	-0.49	-0.5
	CFAP157	9q34.11	-0.46	-0.49		CENPN	16q23.2	-0.56	-0.5
	NDUFA2	5q31.2	-0.53	-0.49		LPIN1	2p25.1	-0.61	-0.5
	NINJ1	9q22	-0.52	-0.49		GSDMC	8q24.21	-0.55	-0.5
	PIGH	14q24.1	-0.5	-0.49		PRKD3	2p21	-0.57	-0.5
	SAG	2q37.1	-0.47	-0.49		KRT6C	12q13.13	-0.55	-0.5
	SUOX	12q13.2	-0.52	-0.49		TLDC1	16q24.1	-0.55	-0.5
	SEMA3B	3p21.3	-0.46	-0.49		WWTR1	3q23-q24	-0.58	-0.5
	AP1G2	14q11.2	-0.5	-0.49		SCPEP1	17q22	-0.46	-0.5
	SLC24A1	15q22	-0.48	-0.49		MGC72080	7q21.3	-0.57	-0.5
	C4ORF32	4q25	-0.53	-0.49		PNMA3	Xq28	-0.53	-0.5
	NUDT16	3q22.1	-0.47	-0.49		SMOC1	14q24.2	-0.56	-0.5
	C1ORF21	1q25	-0.49	-0.49		ALDH1A3	15q26.3	-0.45	-0.49
	PPM1J	1p13.2	-0.44	-0.49		BUB1	2q14	-0.56	-0.49
	COQ6	14q24.3	-0.5	-0.49		CENPA	2p23.3	-0.56	-0.49
	APH1B	15q22.2	-0.5	-0.49		FABP5	8q21.13	-0.5	-0.49
	FAM134B	5p15.1	-0.49	-0.49		GPX7	1p32	-0.5	-0.49
	JADE2	5q31.1	-0.52	-0.49		CD82	11p11.2	-0.47	-0.49
	ATRIP	3p21.31	-0.47	-0.49		KRT7	12q13.13	-0.44	-0.49
	NUDT16L1	16p13.3	-0.52	-0.49		LYN	8q13	-0.48	-0.49
	LRIG1	3p14	-0.48	-0.49		PPARA	22q13.31	-0.58	-0.49
	ABHD14A	3p21.1	-0.48	-0.49		RAP2A	13q34	-0.57	-0.49
	LCA5L	21q22.2	-0.51	-0.49		SLC15A2	3q13.33	-0.51	-0.49
	SPINK4	9p13.3	-0.44	-0.49		ANKS6	9q22.33	-0.54	-0.49
	IQCH	15q23	-0.51	-0.49		UGT8	4q26	-0.66	-0.49
	SPCS1	3p21.1	-0.48	-0.49		UPP1	7p12.3	-0.51	-0.49
	LEO1	15q21.2	-0.47	-0.49		VSNL1	2p24.3	-0.5	-0.49
	TTC8	14q31.3	-0.5	-0.49		SLC7A5	16q24.3	-0.54	-0.49
	AR	Xq12	-0.59	-0.48		LIPG	18q21.1	-0.51	-0.49
	ADGRB2	1p35	-0.47	-0.48		CHODL	21q11.2	-0.63	-0.49
	LRBA	4q31.3	-0.48	-0.48		DLGAP5	14q22.3	-0.52	-0.49
	CIRBP	19p13.3	-0.53	-0.48		TUBB3	16q24.3	-0.51	-0.49
	ECI1	16p13.3	-0.48	-0.48		SMC6	2p24.2	-0.57	-0.49
	ERBB4	2q33.3-q34	-0.54	-0.48		LOC641367	19p12	-0.55	-0.49
	HAGH	16p13.3	-0.48	-0.48		RELT	11q13.4	-0.45	-0.49
	HMGCL	1p36.1-p35	-0.49	-0.48		FUOM	10q26.3	-0.47	-0.49
	LMX1B	9q33.3	-0.48	-0.48		RIPK4	21q22.3	-0.51	-0.49
	MGST2	4q28.3	-0.52	-0.48		C21ORF91	21q21.1	-0.56	-0.49
	ALDH6A1	14q24.3	-0.48	-0.48		TEX10	9q31.1	-0.58	-0.49
	PVRL2	19q13.2	-0.52	-0.48		SLC35C1	11p11.2	-0.44	-0.49
	SCNN1A	12p13	-0.53	-0.48		BATF3	1q32.3	-0.42	-0.49
	IFT88	13q12.1	-0.48	-0.48		RRP1B	21q22.3	-0.6	-0.49
	REPS2	Xp22.2	-0.47	-0.48		C15ORF39	15q24.2	-0.44	-0.49
	CPEB2	4p15.33	-0.49	-0.48		HRCT1	9p13.3	-0.52	-0.49
	CHRD	3q27	-0.48	-0.48		TMEM158	3p21.3	-0.51	-0.49
	KIAA0232	4p16.1	-0.51	-0.48		LAMP3	3q26.3-q27	-0.51	-0.49
	IFT140	16p13.3	-0.52	-0.48		AGO2	8q24	-0.55	-0.49
	SDSL	12q24.13	-0.5	-0.48		CARD9	9q34.3	-0.45	-0.49
	KCTD6	3p14.3	-0.48	-0.48		CALU	7q32.1	-0.52	-0.48
	KIAA0040	1q25.1	-0.51	-0.48		CNGA1	4p12	-0.53	-0.48
	NUDT18	8p21.3	-0.5	-0.48		FANCA	16q24.3	-0.56	-0.48
	SMA4	5q13.2	-0.49	-0.48		GABRE	Xq28	-0.45	-0.48
	GUSBP2	6p21	-0.49	-0.48		GALNT3	2q24-q31	-0.45	-0.48
	RRNAD1	1q23.1	-0.47	-0.48		CXCL3	4q21	-0.48	-0.48
	HEBP1	12p13.1	-0.41	-0.48		TIGD2	4q22.1	-0.56	-0.48
	KIF16B	20p11.23	-0.48	-0.48		HMGA1	6p21	-0.59	-0.48
	DBNDD2	20q13.12	-0.44	-0.48		IFNAR2	21q22.11	-0.52	-0.48
	KLHDC2	14q21.3	-0.49	-0.48		KIFC3	16q13-q21	-0.45	-0.48
	ACSM1	16p12.3	-0.49	-0.48		MYO10	5p15.1	-0.59	-0.48
	RALGAPA1	14q13.2	-0.5	-0.48		NMB	15q22-qter	-0.51	-0.48
	CCDC40	17q25.3	-0.5	-0.48		ROR1	1p31.3	-0.5	-0.48
	SPRYD3	12q13.13	-0.47	-0.48		PIM1	6p21.2	-0.5	-0.48
	ZC3H10	12q13.2	-0.48	-0.48		PLXNA1	3q21.3	-0.51	-0.48
	CST9L	20p11.21	-0.41	-0.48		S100A3	1q21	-0.46	-0.48
	CHMP2A	19q	-0.51	-0.48		TMEM71	8q24.22	-0.5	-0.48
	HOMEZ	14q11.2	-0.46	-0.48		PPP1R18	6p21.3	-0.42	-0.48
	CCDC74B	2q21.1	-0.47	-0.48		TTK	6q14.1	-0.58	-0.48
	MARVELD2	5q13.2	-0.52	-0.48		MELK	9p13.2	-0.53	-0.48
	C16ORF72	16p13.2	-0.51	-0.48		MOB3B	9p21.2	-0.51	-0.48
	TMEM161B	5q14.3	-0.49	-0.48		CNTNAP3	9p13.1	-0.48	-0.48
	COA3	17q21	-0.49	-0.48		SPSB1	1p36.22	-0.42	-0.48
	DNAAF1	16q24.1	-0.47	-0.48		STAC2	17q12	-0.5	-0.48
	RHOB	2p24	-0.52	-0.47		AKR1B15	7q33	-0.47	-0.48
	MYL5	4p16.3	-0.46	-0.47		GPRC5B	16p12	-0.57	-0.48
	PKIB	6q22.31	-0.46	-0.47		UBASH3B	11q24.1	-0.56	-0.48
	TSPAN31	12q13.3	-0.46	-0.47		ATAD3A	1p36.33	-0.54	-0.48
	TFF3	21q22.3	-0.57	-0.47		TRPV6	7q34	-0.51	-0.48
	SULT1A1	16p12.1	-0.47	-0.47		DEPDC1	1p31.2	-0.55	-0.48
	MZF1	19q13.4	-0.51	-0.47		AGPAT4	6q26	-0.44	-0.48
	ACOX2	3p14.3	-0.5	-0.47		ARNTL2	12p12.2-p11.2	-0.54	-0.48
	BCAS1	20q13.2	-0.51	-0.47		CMC2	16q23.2	-0.52	-0.48
	SMIM14	4p14	-0.56	-0.47		HRASLS	3q29	-0.53	-0.48
	DAZAP2	12q12	-0.5	-0.47		ZNF695	1q44	-0.6	-0.48
	METRN	16p13.3	-0.51	-0.47		GRAMD1B	11q24.1	-0.43	-0.48
	DHRS12	13q14.3	-0.47	-0.47		RASGEF1C	5q35.3	-0.62	-0.48
	CELSR1	22q13.3	-0.45	-0.47		MEX3A	1q22	-0.55	-0.48
	GREB1	2p25.1	-0.48	-0.47		CEACAM20	19q13.31	-0.5	-0.48
	CFAP43	10q25.1	-0.45	-0.47		SCHIP1	3q25.32-q25.33	-0.52	-0.48
	FAM114A2	5q33.2	-0.5	-0.47		ADCY7	16q12.1	-0.46	-0.47
	TCEAL4	Xq22.2	-0.42	-0.47		ASS1	9q34.1	-0.46	-0.47
	ECI2	6p24.3	-0.48	-0.47		GRAMD3	5q23.2	-0.41	-0.47
	KLHDC1	14q21.3	-0.49	-0.47		KLF5	13q22.1	-0.5	-0.47
	JKAMP	14q23.1	-0.49	-0.47		RUNX3	1p36	-0.46	-0.47
	C16ORF45	16p13.11	-0.48	-0.47		SERPINH1	11q13.5	-0.4	-0.47
	SCCPDH	1q44	-0.49	-0.47		CDK8	13q12	-0.5	-0.47
	NPDC1	9q34.3	-0.51	-0.47		CHEK1	11q24.2	-0.56	-0.47
	CFAP70	10q22.2	-0.5	-0.47		DEFB1	8p23.1	-0.49	-0.47
	ZNF484	9q22.31	-0.49	-0.47		DNMT3B	20q11.2	-0.54	-0.47
	TMEM30B	14q23.1	-0.46	-0.47		FUT3	19p13.3	-0.46	-0.47
	EXOC6	10q23.33	-0.5	-0.47		GABRP	5q35.1	-0.52	-0.47
	TMEM141	9q34.3	-0.49	-0.47		GBP1	1p22.2	-0.43	-0.47
	GEMIN8	Xp22.2	-0.47	-0.47		GJB3	1p34	-0.55	-0.47
	DALRD3	3p21.31	-0.5	-0.47		HLA-DOB	6p21.3	-0.48	-0.47
	COPZ1	12q13.2-q13.3	-0.47	-0.47		MYO9B	19p13.1	-0.45	-0.47
	PLCD4	2q35	-0.47	-0.47		PDK1	2q31.1	-0.62	-0.47
	PLIN5	19p13.3	-0.47	-0.47		PLA2G4A	1q25	-0.51	-0.47
	KAT6B	10q22.2	-0.43	-0.47		PLS3	Xq23	-0.42	-0.47
	CCDC24	1p34.1	-0.47	-0.47		KLK6	19q13.3	-0.55	-0.47
	GLS2	12q13.3	-0.44	-0.47		TUBB	6p21.33	-0.52	-0.47
	CCDC191	3q13.31	-0.48	-0.47		SRM	1p36-p22	-0.41	-0.47
	MISP	19p13.3	-0.48	-0.47		ADAM17	2p25	-0.54	-0.47
	WNK4	17q21.2	-0.45	-0.47		TEAD4	12p13.3-p13.2	-0.5	-0.47
	LMF1	16p13.3	-0.48	-0.47		DYSF	2p13.3	-0.45	-0.47
	NEK10	3p24.1	-0.47	-0.47		HRK	12q24.22	-0.53	-0.47
	EFCAB11	14q32.11	-0.51	-0.47		C3ORF58	3q24	-0.51	-0.47
	FAM102A	9q34.11	-0.48	-0.47		EXO1	1q43	-0.55	-0.47
	STH	17q21.1	-0.47	-0.47		ADAMTS3	4q13.3	-0.52	-0.47
	BCL2	18q21.3	-0.46	-0.46		GABBR2	9q22.1-q22.3	-0.58	-0.47
	CAMLG	5q23	-0.48	-0.46		PPM1F	22q11.22	-0.43	-0.47
	CSNK1G3	5q23	-0.45	-0.46		KRTAP8-1	21q22.1	-0.56	-0.47
	HPX	11p15.5-p15.4	-0.46	-0.46		NMU	4q12	-0.51	-0.47
	IGBP1	Xq13.1-q13.3	-0.47	-0.46		MAPRE2	18q12.1	-0.5	-0.47
	GLIPR1L2	12q21.2	-0.46	-0.46		FAM89A	1q42.2	-0.45	-0.47
	TMBIM6	12q13.12	-0.5	-0.46		RNASEH1	2p25	-0.56	-0.47
	XPA	9q22.3	-0.48	-0.46		AIF1L	9q34.13-q34.3	-0.48	-0.47
	BAIAP3	16p13.3	-0.46	-0.46		LOXL4	10q24	-0.51	-0.47
	SCAMP4	19p13.3	-0.48	-0.46		SLC16A10	6q21-q22	-0.58	-0.47
	PJA2	5q21.3	-0.49	-0.46		ADTRP	6p24.1	-0.37	-0.47
	NEK11	3q22.1	-0.44	-0.46		EGLN1	1q42.1	-0.55	-0.47
	LRRC27	10q26.3	-0.43	-0.46		RASGEF1B	4q21.21	-0.53	-0.47
	FUZ	19q13.33	-0.44	-0.46		CEP55	10q23.33	-0.51	-0.47
	CPLX1	4p16.3	-0.45	-0.46		PLCH1	3q25.31	-0.54	-0.47
	TP53TG1	7q21.1	-0.5	-0.46		PSME4	2p16.2	-0.6	-0.47
	SPEF2	5p13.2	-0.47	-0.46		TRIM2	4q31.3	-0.61	-0.47
	CSAD	12q13.11-q14.3	-0.47	-0.46		SH3BP1	22q13.1	-0.5	-0.47
	COQ4	9q34.11	-0.5	-0.46		ATP11C	Xq27.1	-0.54	-0.47
	TMED7	5q22.3	-0.49	-0.46		AVEN	15q13.1	-0.43	-0.47
	RASEF	9q21.32	-0.48	-0.46		TICRR	15q26.1	-0.55	-0.47
	SLC39A9	14q24.1	-0.48	-0.46		PXDC1	6p25.2	-0.47	-0.47
	PIGV	1p36.11	-0.46	-0.46		ABRACL	6q24.1	-0.56	-0.47
	LRG1	19p13.3	-0.48	-0.46		OR8B8	11q24.2	-0.49	-0.47
	ARFIP2	11p15	-0.46	-0.46		SPNS2	17p13.2	-0.44	-0.47
	CDK20	9q22.1	-0.44	-0.46		ADM	11p15.4	-0.47	-0.46
	LZTFL1	3p21.3	-0.44	-0.46		AMD1	6q21	-0.53	-0.46
	PGPEP1	19p13.11	-0.49	-0.46		BACH1	21q22.11	-0.44	-0.46
	IQCD	12q24.13	-0.44	-0.46		CBFB	16q22.1	-0.5	-0.46
	KIF13B	8p12	-0.45	-0.46		DAPK1	9q21.33	-0.48	-0.46
	PGLYRP2	19p13.12	-0.44	-0.46		E2F2	1p36	-0.53	-0.46
	DCDC5	11p14.1	-0.44	-0.46		ETV6	12p13	-0.58	-0.46
	LRTOMT	11q13.4	-0.5	-0.46		FHL3	1p34	-0.42	-0.46
	CST9	20p11.21	-0.43	-0.46		ID4	6p22.3	-0.5	-0.46
	HCAR1	12q24.31	-0.48	-0.46		IL2RA	10p15-p14	-0.43	-0.46
	OSCP1	1p34.3	-0.45	-0.46		ADAT2	6q24.2	-0.55	-0.46
	EPB41L5	2q14.2	-0.46	-0.46		LTBP1	2p22-p21	-0.43	-0.46
	EFCAB6	22q13.2	-0.48	-0.46		MET	7q31	-0.47	-0.46
	EFCAB12	3q21.3	-0.44	-0.46		MYBL2	20q13.1	-0.49	-0.46
	KIF9	3p21.31	-0.46	-0.46		SERPINB5	18q21.33	-0.55	-0.46
	MRPS36	5q13.2	-0.5	-0.46		PRKAA1	5p12	-0.49	-0.46
	CHAD	17q21.33	-0.45	-0.45		PRRG1	Xp21.1	-0.47	-0.46
	GLUL	1q31	-0.46	-0.45		RPS7	2p25	-0.51	-0.46
	GFRA1	10q26.11	-0.49	-0.45		SKP2	5p13	-0.56	-0.46
	KCNJ3	2q24.1	-0.43	-0.45		SOD2	6q25.3	-0.51	-0.46
	NBR1	17q21.31	-0.44	-0.45		TCF3	19p13.3	-0.46	-0.46
	BCAM	19q13.2	-0.47	-0.45		TGFA	2p13	-0.48	-0.46
	P2RX4	12q24.32	-0.47	-0.45		TGM1	14q11.2	-0.52	-0.46
	PFDN5	12q12	-0.48	-0.45		TNNT2	1q32	-0.44	-0.46
	RORC	1q21	-0.48	-0.45		FOSL1	11q13	-0.49	-0.46
	RNASE4	14q11	-0.49	-0.45		CDC123	10p13	-0.51	-0.46
	THPO	3q27	-0.43	-0.45		AURKB	17p13.1	-0.53	-0.46
	TFF1	21q22.3	-0.42	-0.45		IL32	16p13.3	-0.44	-0.46
	SULT1A2	16p12.1	-0.44	-0.45		NMT2	10p13	-0.51	-0.46
	SURF1	9q34.2	-0.48	-0.45		ADAMTS1	21q21.2	-0.37	-0.46
	SUGT1P3	13q14.11	-0.44	-0.45		NUP93	16q13	-0.52	-0.46
	IZUMO4	19p13.3	-0.45	-0.45		SIRPB1	20p13	-0.43	-0.46
	BECN1	17q21	-0.45	-0.45		NPM2	8p21.3	-0.56	-0.46
	ZFYVE16	5q14	-0.48	-0.45		SLC9A6	Xq26.3	-0.48	-0.46
	TSPAN1	1p34.1	-0.55	-0.45		KHDRBS3	8q24.2	-0.54	-0.46
	EFHC1	6p12.3	-0.44	-0.45		POP1	8q22.1	-0.54	-0.46
	NEIL1	15q24.2	-0.47	-0.45		RIN3	14q32.12	-0.43	-0.46
	KCNK6	19q13.1	-0.49	-0.45		VASN	16p13.3	-0.43	-0.46
	ACOT2	14q24.3	-0.47	-0.45		CPA4	7q32	-0.49	-0.46
	CAPN9	1q42.11-q42.3	-0.44	-0.45		LMNB2	19p13.3	-0.54	-0.46
	CMBL	5p15.2	-0.53	-0.45		C1ORF198	1q42.2	-0.49	-0.46
	PTPRT	20q12-q13	-0.47	-0.45		FAM20A	17q24.2	-0.4	-0.46
	RAPGEF3	12q13.1	-0.48	-0.45		FERMT1	20p12.3	-0.55	-0.46
	TMEM121	14q32.33	-0.44	-0.45		TRMU	22q13	-0.52	-0.46
	NSMCE1	16p12.1	-0.47	-0.45		RCC2	1p36.13	-0.49	-0.46
	GALNT7	4q31.1	-0.44	-0.45		ATP11B	3q27	-0.47	-0.46
	UBE3B	12q24.11	-0.43	-0.45		ZCCHC11	1p32.3	-0.49	-0.46
	FGD3	null	-0.47	-0.45		COTL1	16q24.1	-0.48	-0.46
	SFXN2	10q24.32	-0.44	-0.45		BEND3	6q21	-0.53	-0.46
	TMEM41B	11p15.4	-0.42	-0.45		TRIM47	17q25	-0.44	-0.46
	RGL3	19p13.2	-0.45	-0.45		ARHGAP22	10q11.22	-0.42	-0.46
	PRR13	12q12	-0.51	-0.45		PHGDH	1p12	-0.59	-0.46
	PHYHD1	9q34.11	-0.44	-0.45		RDH10	8q21.11	-0.53	-0.46
	KCNE4	2q36.1	-0.46	-0.45		MTSS1L	16q22.1	-0.52	-0.46
	AFTPH	2p14	-0.43	-0.45		DNER	2q36.3	-0.51	-0.46
	SIDT1	3q13.2	-0.56	-0.45		OLFM2	19p13.2	-0.49	-0.46
	ELP2	18q12.2	-0.44	-0.45		ANXA2R	5p12	-0.42	-0.46
	CIPC	14q24.3	-0.43	-0.45		DCPS	11q24.2	-0.53	-0.46
	FAM98C	19q13.2	-0.47	-0.45		NDUFAF4	6q16.1	-0.58	-0.46
	TKFC	11q12.2	-0.46	-0.45		LIX1L	1q21.1	-0.42	-0.46
	SPTBN4	19q13.13	-0.45	-0.45		TINAGL1	1p35.2	-0.48	-0.46
	PREX1	20q13.13	-0.47	-0.45		PLIN2	9p22.1	-0.45	-0.45
	KIAA1324	1p13.3	-0.49	-0.45		BCL2A1	15q24.3	-0.44	-0.45
	TJP3	19p13.3	-0.48	-0.45		BID	22q11.1	-0.52	-0.45
	SERTAD3	19q13.2	-0.46	-0.45		BLM	15q26.1	-0.52	-0.45
	SLC25A35	17p13.1	-0.42	-0.45		CCNA2	4q27	-0.52	-0.45
	BPIFB1	20q11.21	-0.49	-0.45		DDC	7p12.2	-0.47	-0.45
	BAG1	9p12	-0.41	-0.44		ARL9	4q12	-0.54	-0.45
	FAM86JP	3q21.2	-0.43	-0.44		EPHB1	3q21-q23	-0.54	-0.45
	BLVRB	19q13.1-q13.2	-0.49	-0.44		FLNA	Xq28	-0.4	-0.45
	CCNH	5q13.3-q14	-0.47	-0.44		FOLH1	11p11.2	-0.51	-0.45
	CYB5A	18q23	-0.46	-0.44		FUT4	11q21	-0.46	-0.45
	MPP7	10p12.1	-0.48	-0.44		HIVEP2	6q23-q24	-0.41	-0.45
	GFER	16p13.3-p13.12	-0.45	-0.44		KRT6B	12q13.13	-0.41	-0.45
	HNRNPH2	Xq22	-0.4	-0.44		LCN2	9q34	-0.47	-0.45
	IDUA	4p16.3	-0.47	-0.44		LCT	2q21	-0.59	-0.45
	RARA	17q21	-0.43	-0.44		NASP	1p34.1	-0.57	-0.45
	DOK7	4p16.3	-0.43	-0.44		P2RY6	11q13.4	-0.4	-0.45
	PRRG2	19q13.33	-0.46	-0.44		PDE9A	21q22.3	-0.54	-0.45
	PRRT3	3p25.3	-0.46	-0.44		PLCG2	16q24.1	-0.48	-0.45
	SLC7A2	8p22	-0.46	-0.44		PPARD	6p21.2	-0.47	-0.45
	SIAH2	3q25	-0.42	-0.44		PRKCA	17q22-q23.2	-0.49	-0.45
	TMEM145	19q13.2	-0.41	-0.44		S100A2	1q21	-0.48	-0.45
	SREBF1	17p11.2	-0.45	-0.44		CCL20	2q36.3	-0.51	-0.45
	TRH	3q13.3-q21	-0.36	-0.44		ST14	11q24-q25	-0.49	-0.45
	CMYA5	5q14.1	-0.48	-0.44		RAD54L	1p32	-0.56	-0.45
	SELENBP1	1q21.3	-0.49	-0.44		RGS20	8q11.23	-0.5	-0.45
	TLE6	19p13.3	-0.44	-0.44		TBX19	1q24.2	-0.56	-0.45
	MTL5	11q13.2-q13.3	-0.43	-0.44		STK17B	2q32.3	-0.41	-0.45
	BRD8	5q31	-0.44	-0.44		B4GALT5	20q13.1-q13.2	-0.46	-0.45
	EDEM3	1q25	-0.45	-0.44		EIF4E2	2q37.1	-0.43	-0.45
	PLEKHH3	17q21.2	-0.44	-0.44		CREB5	7p15.1	-0.44	-0.45
	CACFD1	9q34	-0.45	-0.44		ECE2	3q27.1	-0.46	-0.45
	LONRF2	2q11.2	-0.47	-0.44		MFAP3L	4q32.3	-0.45	-0.45
	FBXO38	5q32	-0.45	-0.44		RPP40	6p25.1	-0.53	-0.45
	HEMK1	3p21.3	-0.46	-0.44		PIWIL4	11q21	-0.49	-0.45
	FAAH2	Xp11.21	-0.48	-0.44		PRICKLE1	12q12	-0.41	-0.45
	LRRC73	6p21.1	-0.44	-0.44		CENPO	2p23.3	-0.54	-0.45
	STK32B	4p16.2	-0.43	-0.44		GALNT12	9q22.33	-0.4	-0.45
	MREG	2q35	-0.47	-0.44		COLGALT1	19p13.11	-0.45	-0.45
	ERBB2IP	5q12.3	-0.46	-0.44		DOCK5	8p21.2	-0.46	-0.45
	SYTL2	11q14	-0.47	-0.44		KIAA0226L	13q14.13	-0.42	-0.45
	AKR7A3	1p36.13	-0.45	-0.44		SLC26A9	1q32.1	-0.53	-0.45
	TTC39A	1p32.3	-0.47	-0.44		TCF7L1	2p11.2	-0.5	-0.45
	ZFYVE19	15q15.1	-0.43	-0.44		KLRG2	7q34	-0.47	-0.45
	FLYWCH2	16p13.3	-0.45	-0.44		UTP4	16q22.1	-0.53	-0.45
	NICN1	3p21.31	-0.43	-0.44		ROPN1B	3q21.2	-0.62	-0.45
	COQ5	12q24.31	-0.43	-0.44		DDIT4	10q22.1	-0.44	-0.45
	SPDEF	6p21.3	-0.61	-0.44		TMEM39B	1p35.1	-0.55	-0.45
	TP53INP1	8q22	-0.45	-0.44		TMEM40	3p25.2	-0.41	-0.45
	KIAA1211L	2q11.2	-0.47	-0.44		DKK1	10q11.2	-0.44	-0.45
	SHISA4	1q32.1	-0.45	-0.44		FOLH1B	11q14.3	-0.52	-0.45
	EBF4	20p13	-0.47	-0.44		CTTNBP2NL	1p13.2	-0.48	-0.45
	CERS2	1q21.3	-0.44	-0.44		SF3B3	16q22.1	-0.5	-0.45
	CASD1	7q21.3	-0.38	-0.44		GTPBP4	10p15-p14	-0.55	-0.45
	MCCC2	5q12-q13	-0.46	-0.44		ORC6	16q12	-0.5	-0.45
	BTD	3p25	-0.43	-0.43		KCNK12	2p16.3	-0.45	-0.45
	DBP	19q13.3	-0.45	-0.43		CCNB1IP1	14q11.2	-0.48	-0.45
	GOLGA1	9q33.3	-0.45	-0.43		ZNF462	9q31.2	-0.51	-0.45
	GSTZ1	14q24.3	-0.43	-0.43		FAM60A	12p11	-0.53	-0.45
	LAMB2	3p21	-0.45	-0.43		RRAGD	6q15	-0.51	-0.45
	MAG	19q13.1	-0.38	-0.43		BACE2	21q22.3	-0.45	-0.45
	CD46	1q32	-0.43	-0.43		COL23A1	5q35.3	-0.4	-0.45
	MYO6	6q13	-0.42	-0.43		DEPDC7	11p13	-0.44	-0.45
	BTG2	1q32	-0.45	-0.43		CDCA2	8p21.2	-0.54	-0.45
	BHLHE40	3p26	-0.48	-0.43		SLC29A4	7p22.1	-0.49	-0.45
	ARHGAP32	11q24.3	-0.42	-0.43		NRBF2	10q21.3	-0.43	-0.45
	PRR15L	17q21.32	-0.48	-0.43		BPI	20q11.23	-0.58	-0.44
